# Supplementary material for: Identification and validation of tissue-based gene biomarkers for acute intestinal graft-versus-host disease(AIGVHD)
Source: Front Immunol. 2025 May 13;16:1574904. doi: 10.3389/fimmu.2025.1574904 (PMC12106017; doi:10.3389/fimmu.2025.1574904)
Supplement: Supplementary file 3 [file Table1.xlsx]

## Sheet: Table S1
Table S1: Summary of the AIGVHD series used in our study.
GSE accession	Type	Platform	No_GVHD	GVHD	Total number	Cohort
GSE134662	mRNA	GPL16791	10	22	32	Test dataset
GSE168116	mRNA	GPL11154	8	9	17	Test dataset
GSE215068	mRNA	GPL24676	15	18	33	Validation dataset
GSE134662 samples as follow:				GSE168116 samples as follow:				GSE215068 samples as follow:
GSM3962949	Normal 1			GSM5129178	no GVHD			GSM6620718	PK12	No GVHD
GSM3962951	Normal 2			GSM5129179	no GVHD			GSM6620719	PK13	No GVHD
GSM3962952	Normal 3			GSM5129181	no GVHD			GSM6620720	PK14	No GVHD
GSM3962953	Normal 4			GSM5129182	no GVHD			GSM6620721	PK15	No GVHD
GSM3962954	Normal 5			GSM5129185	no GVHD			GSM6620722	PK16	No GVHD
GSM3962955	Normal 6			GSM5129190	no GVHD			GSM6620723	PK17	No GVHD
GSM3962956	Normal 7			GSM5129191	no GVHD			GSM6620724	PK18	No GVHD
GSM3962957	Normal 8			GSM5129193	no GVHD			GSM6620725	PK19	No GVHD
GSM3962958	Normal 9			GSM5129194	GVHD			GSM6620726	PK20	No GVHD
GSM3962950	Normal 10			GSM5129180	GVHD			GSM6620727	PK21	No GVHD
GSM3962959	Sample1.G1			GSM5129183	GVHD			GSM6620728	PK22	No GVHD
GSM3962970	Sample2.G1			GSM5129184	GVHD			GSM6620729	PK23	No GVHD
GSM3962975	Sample3.G1			GSM5129186	GVHD			GSM6620730	PK24	No GVHD
GSM3962976	Sample4.G1			GSM5129187	GVHD			GSM6620731	PK25	No GVHD
GSM3962977	Sample5.G1			GSM5129188	GVHD			GSM6620732	PK26	No GVHD
GSM3962978	Sample6.G1			GSM5129189	GVHD			GSM6620733	PK27	GVHD
GSM3962979	Sample7.G1			GSM5129192	GVHD			GSM6620734	PK28	GVHD
GSM3962980	Sample9.G1							GSM6620735	PK29	GVHD
GSM3962960	Sample10.G1							GSM6620736	PK30	GVHD
GSM3962961	Sample11.G1							GSM6620737	PK31	GVHD
GSM3962962	Sample12.G1							GSM6620738	PK32	GVHD
GSM3962963	Sample13.G1							GSM6620739	PK33	GVHD
GSM3962964	Sample14.G1							GSM6620740	PK34	GVHD
GSM3962965	Sample15.G1							GSM6620741	PK35	GVHD
GSM3962966	Sample16.G1							GSM6620742	PK36	GVHD
GSM3962967	Sample17.G1							GSM6620743	PK37	GVHD
GSM3962968	Sample18.G1							GSM6620744	PK38	GVHD
GSM3962969	Sample19.G1							GSM6620745	PK39	GVHD
GSM3962971	Sample20.G1							GSM6620746	PK40	GVHD
GSM3962972	Sample21.G1							GSM6620747	PK41	GVHD
GSM3962973	Sample22.G1							GSM6620748	PK42	GVHD
GSM3962974	Sample23.G1							GSM6620749	PK43	GVHD
								GSM6620750	PK44	GVHD

## Sheet: Table S2
Table S2: The common DEGs of GSE168116 and GSE134662 datasets.
FCGR3A
HMGCS2
CHI3L1
SERPING1
FCGR3B
CXCL11
TGM2
SELP
SERPINA3
ST3GAL5
LOC112268296
IFITM3
APOL1
WARS1
TIMP1
UBE2L6
S100A9
IFI44
IFIT3
THBD
GBP1
LILRB3
GZMB
SNX10
MMP3
XKR9
IDO1
SLC11A1
LCN10
LY6E
CXCL3
IFI44L
OAS2
DUOXA1
ADAMTS4
ETV7
MMP1
CXCL10
FCGR1BP
HAPLN3
CARD6
GBP1P1
CD300E
GBP4
LILRB2
CEBPB
LILRA5
FGF10
DUSP4
KYNU
AQP9
CSF3R
PARP9
FOSL1
DUOXA2
TYMP
TRIM40
CD274
PSMB9
LILRA6
MNDA
BATF3
IFI6
NAMPT
SOCS1
RAMP3
TNFRSF6B
MX2
VAMP5
CALHM6
MCOLN2
TRNM
GNA15
CHST2
WTAPP1
TCIM
PLEKHN1
LOC105374407
MYRFL
SLC6A20
SUCNR1
LOC105379005
GPR15

## Sheet: Table S3
Table S3: The BP functional enrichment analyses of the common DEGs.
ID	Description	GeneRatio	BgRatio	pvalue	p.adjust	qvalue	geneID	Count
GO:0032496	response to lipopolysaccharide	13/76	333/18800	7.49379e-10	1.18027e-06	9.53683e-07	CD274/LILRB2/THBD/SLC11A1/SELP/CXCL11/S100A9/CXCL10/IDO1/HMGCS2/CXCL3/FGF10/CEBPB	13
GO:0002237	response to molecule of bacterial origin	13/76	354/18800	1.57545e-09	1.24066e-06	1.00248e-06	CD274/LILRB2/THBD/SLC11A1/SELP/CXCL11/S100A9/CXCL10/IDO1/HMGCS2/CXCL3/FGF10/CEBPB	13
GO:0009615	response to virus	12/76	392/18800	5.32386e-08	2.79502e-05	2.25844e-05	PARP9/BATF3/IFI44L/IFI44/IFITM3/FOSL1/OAS2/MX2/CXCL10/IFIT3/GBP1/IFI6	12
GO:0019221	cytokine-mediated signaling pathway	12/76	486/18800	5.37872e-07	0.000211787	0.000171128	LILRA5/PARP9/LILRA6/LILRB3/IFITM3/LILRB2/SOCS1/CXCL11/OAS2/CXCL10/CXCL3/CSF3R	12
GO:0034341	response to interferon-gamma	7/76	140/18800	1.55594e-06	0.00049012	0.000396027	GBP4/PARP9/IFITM3/KYNU/SOCS1/SLC11A1/GBP1	7
GO:0051607	defense response to virus	9/76	290/18800	2.51913e-06	0.00058301	0.000471084	PARP9/IFI44L/IFITM3/OAS2/MX2/CXCL10/IFIT3/GBP1/IFI6	9
GO:0140546	defense response to symbiont	9/76	291/18800	2.59115e-06	0.00058301	0.000471084	PARP9/IFI44L/IFITM3/OAS2/MX2/CXCL10/IFIT3/GBP1/IFI6	9
GO:0009435	NAD biosynthetic process	4/76	26/18800	3.44572e-06	0.000678375	0.000548141	PARP9/NAMPT/KYNU/IDO1	4
GO:0019359	nicotinamide nucleotide biosynthetic process	4/76	28/18800	4.69031e-06	0.000738724	0.000596903	PARP9/NAMPT/KYNU/IDO1	4
GO:0019363	pyridine nucleotide biosynthetic process	4/76	28/18800	4.69031e-06	0.000738724	0.000596903	PARP9/NAMPT/KYNU/IDO1	4
GO:0072525	pyridine-containing compound biosynthetic process	4/76	31/18800	7.14192e-06	0.000985858	0.000796593	PARP9/NAMPT/KYNU/IDO1	4
GO:0019362	pyridine nucleotide metabolic process	4/76	32/18800	8.13724e-06	0.000985858	0.000796593	PARP9/NAMPT/KYNU/IDO1	4
GO:0046496	nicotinamide nucleotide metabolic process	4/76	32/18800	8.13724e-06	0.000985858	0.000796593	PARP9/NAMPT/KYNU/IDO1	4
GO:0071492	cellular response to UV-A	3/76	11/18800	1.02343e-05	0.00115136	0.000930319	TIMP1/MMP3/MMP1	3
GO:0032103	positive regulation of response to external stimulus	10/76	442/18800	1.11256e-05	0.00116818	0.000943915	LILRA5/PARP9/SUCNR1/THBD/S100A9/MNDA/CXCL10/IDO1/FGF10/CEBPB	10
GO:1990266	neutrophil migration	6/76	128/18800	1.31074e-05	0.00126056	0.00101855	MCOLN2/CXCL11/S100A9/CXCL10/CXCL3/CSF3R	6
GO:0002645	positive regulation of tolerance induction	3/76	12/18800	1.3606e-05	0.00126056	0.00101855	CD274/LILRB2/IDO1	3
GO:0072524	pyridine-containing compound metabolic process	4/76	38/18800	1.63993e-05	0.00143494	0.00115946	PARP9/NAMPT/KYNU/IDO1	4
GO:0001819	positive regulation of cytokine production	10/76	475/18800	2.06983e-05	0.00164438	0.00132869	LILRA5/MCOLN2/CD274/LILRB2/SLC11A1/OAS2/MNDA/IDO1/CHI3L1/CEBPB	10
GO:0070141	response to UV-A	3/76	14/18800	2.2381e-05	0.00164438	0.00132869	TIMP1/MMP3/MMP1	3
GO:0050672	negative regulation of lymphocyte proliferation	5/76	84/18800	2.274e-05	0.00164438	0.00132869	CD274/LILRB2/MNDA/IDO1/CEBPB	5
GO:0050900	leukocyte migration	9/76	384/18800	2.40068e-05	0.00164438	0.00132869	MCOLN2/CHST2/SELP/CXCL11/S100A9/CXCL10/CXCL3/GPR15/CSF3R	9
GO:0032945	negative regulation of mononuclear cell proliferation	5/76	85/18800	2.40854e-05	0.00164438	0.00132869	CD274/LILRB2/MNDA/IDO1/CEBPB	5
GO:0046651	lymphocyte proliferation	8/76	296/18800	2.5615e-05	0.00164438	0.00132869	CD274/LILRB2/SLC11A1/MNDA/IDO1/FGF10/FCGR3A/CEBPB	8
GO:0050866	negative regulation of cell activation	7/76	216/18800	2.67743e-05	0.00164438	0.00132869	CD274/LILRB2/SOCS1/THBD/MNDA/IDO1/CEBPB	7
GO:0071222	cellular response to lipopolysaccharide	7/76	217/18800	2.7578e-05	0.00164438	0.00132869	CD274/LILRB2/CXCL11/CXCL10/HMGCS2/CXCL3/CEBPB	7
GO:0032943	mononuclear cell proliferation	8/76	300/18800	2.81894e-05	0.00164438	0.00132869	CD274/LILRB2/SLC11A1/MNDA/IDO1/FGF10/FCGR3A/CEBPB	8
GO:0070664	negative regulation of leukocyte proliferation	5/76	91/18800	3.35098e-05	0.00188493	0.00152306	CD274/LILRB2/MNDA/IDO1/CEBPB	5
GO:0097530	granulocyte migration	6/76	154/18800	3.73434e-05	0.00202813	0.00163877	MCOLN2/CXCL11/S100A9/CXCL10/CXCL3/CSF3R	6
GO:0071219	cellular response to molecule of bacterial origin	7/76	229/18800	3.88776e-05	0.0020307	0.00164085	CD274/LILRB2/CXCL11/CXCL10/HMGCS2/CXCL3/CEBPB	7
GO:0050670	regulation of lymphocyte proliferation	7/76	230/18800	3.99694e-05	0.0020307	0.00164085	CD274/LILRB2/MNDA/IDO1/FGF10/FCGR3A/CEBPB	7
GO:0032944	regulation of mononuclear cell proliferation	7/76	233/18800	4.3397e-05	0.00213595	0.00172589	CD274/LILRB2/MNDA/IDO1/FGF10/FCGR3A/CEBPB	7
GO:0051250	negative regulation of lymphocyte activation	6/76	161/18800	4.78897e-05	0.00228565	0.00184685	CD274/LILRB2/SOCS1/MNDA/IDO1/CEBPB	6
GO:0002683	negative regulation of immune system process	9/76	425/18800	5.28867e-05	0.0024499	0.00197957	CD274/LILRB3/LILRB2/SOCS1/MNDA/IDO1/GBP1/CEBPB/SERPING1	9
GO:0070661	leukocyte proliferation	8/76	330/18800	5.53295e-05	0.00248983	0.00201183	CD274/LILRB2/SLC11A1/MNDA/IDO1/FGF10/FCGR3A/CEBPB	8
GO:0002643	regulation of tolerance induction	3/76	20/18800	6.88807e-05	0.00281339	0.00227328	CD274/LILRB2/IDO1	3
GO:0010310	regulation of hydrogen peroxide metabolic process	3/76	20/18800	6.88807e-05	0.00281339	0.00227328	DUOXA2/DUOXA1/MMP3	3
GO:0035455	response to interferon-alpha	3/76	20/18800	6.88807e-05	0.00281339	0.00227328	IFITM3/MX2/IFIT3	3
GO:0030593	neutrophil chemotaxis	5/76	106/18800	6.96649e-05	0.00281339	0.00227328	CXCL11/S100A9/CXCL10/CXCL3/CSF3R	5
GO:0070663	regulation of leukocyte proliferation	7/76	254/18800	7.47844e-05	0.00294464	0.00237933	CD274/LILRB2/MNDA/IDO1/FGF10/FCGR3A/CEBPB	7
GO:0071216	cellular response to biotic stimulus	7/76	256/18800	7.8551e-05	0.00301751	0.00243821	CD274/LILRB2/CXCL11/CXCL10/HMGCS2/CXCL3/CEBPB	7
GO:0002695	negative regulation of leukocyte activation	6/76	193/18800	0.000130387	0.0048895	0.00395081	CD274/LILRB2/SOCS1/MNDA/IDO1/CEBPB	6
GO:0019730	antimicrobial humoral response	5/76	122/18800	0.000135522	0.0049639	0.00401093	SLC11A1/CXCL11/S100A9/CXCL10/CXCL3	5
GO:0007159	leukocyte cell-cell adhesion	8/76	381/18800	0.00014991	0.00531644	0.00429579	CD274/LILRB2/CHST2/SOCS1/SELP/S100A9/IDO1/CEBPB	8
GO:0050868	negative regulation of T cell activation	5/76	125/18800	0.000151898	0.00531644	0.00429579	CD274/LILRB2/SOCS1/IDO1/CEBPB	5
GO:0042130	negative regulation of T cell proliferation	4/76	68/18800	0.000165078	0.00556984	0.00450054	CD274/LILRB2/IDO1/CEBPB	4
GO:0031349	positive regulation of defense response	7/76	289/18800	0.000166681	0.00556984	0.00450054	LILRA5/PARP9/SUCNR1/S100A9/MNDA/IDO1/CEBPB	7
GO:0071621	granulocyte chemotaxis	5/76	128/18800	0.000169748	0.00556984	0.00450054	CXCL11/S100A9/CXCL10/CXCL3/CSF3R	5
GO:0050727	regulation of inflammatory response	8/76	394/18800	0.00018848	0.0060583	0.00489523	DUOXA2/LILRA5/DUOXA1/SUCNR1/S100A9/MMP3/IDO1/CEBPB	8
GO:0002507	tolerance induction	3/76	31/18800	0.000263048	0.00828601	0.00669526	CD274/LILRB2/IDO1	3
GO:1903038	negative regulation of leukocyte cell-cell adhesion	5/76	144/18800	0.000293532	0.00892029	0.00720778	CD274/LILRB2/SOCS1/IDO1/CEBPB	5
GO:0061844	antimicrobial humoral immune response mediated by antimicrobial peptide	4/76	79/18800	0.000294511	0.00892029	0.00720778	CXCL11/S100A9/CXCL10/CXCL3	4
GO:0050729	positive regulation of inflammatory response	5/76	145/18800	0.000303064	0.00900616	0.00727716	LILRA5/SUCNR1/S100A9/IDO1/CEBPB	5
GO:0097529	myeloid leukocyte migration	6/76	229/18800	0.000328529	0.00958209	0.00774252	MCOLN2/CXCL11/S100A9/CXCL10/CXCL3/CSF3R	6
GO:0051591	response to cAMP	4/76	89/18800	0.000464227	0.0132938	0.0107416	FOSL1/THBD/HMGCS2/AQP9	4
GO:1903037	regulation of leukocyte cell-cell adhesion	7/76	344/18800	0.000478636	0.0134616	0.0108773	CD274/LILRB2/CHST2/SOCS1/SELP/IDO1/CEBPB	7
GO:0034356	NAD biosynthesis via nicotinamide riboside salvage pathway	2/76	10/18800	0.00071068	0.0196372	0.0158673	PARP9/NAMPT	2
GO:0022600	digestive system process	4/76	104/18800	0.000835222	0.0216584	0.0175004	SNX10/FGF10/TYMP/SERPINA3	4
GO:0072503	cellular divalent inorganic cation homeostasis	8/76	494/18800	0.000846176	0.0216584	0.0175004	MCOLN2/RAMP3/TGM2/SLC11A1/CXCL11/S100A9/CXCL10/GNA15	8
GO:0010739	positive regulation of protein kinase A signaling	2/76	11/18800	0.000866334	0.0216584	0.0175004	TCIM/RAMP3	2
GO:0042118	endothelial cell activation	2/76	11/18800	0.000866334	0.0216584	0.0175004	TCIM/CXCL10	2
GO:0070189	kynurenine metabolic process	2/76	11/18800	0.000866334	0.0216584	0.0175004	KYNU/IDO1	2
GO:1903238	positive regulation of leukocyte tethering or rolling	2/76	11/18800	0.000866334	0.0216584	0.0175004	CHST2/SELP	2
GO:0097028	dendritic cell differentiation	3/76	47/18800	0.000905868	0.0222928	0.0180131	BATF3/LILRB2/CEBPB	3
GO:0006568	tryptophan metabolic process	2/76	12/18800	0.00103688	0.0251244	0.020301	KYNU/IDO1	2
GO:0002664	regulation of T cell tolerance induction	2/76	13/18800	0.0012222	0.0283082	0.0228736	LILRB2/IDO1	2
GO:0070234	positive regulation of T cell apoptotic process	2/76	13/18800	0.0012222	0.0283082	0.0228736	CD274/IDO1	2
GO:2001198	regulation of dendritic cell differentiation	2/76	13/18800	0.0012222	0.0283082	0.0228736	LILRB2/CEBPB	2
GO:0022408	negative regulation of cell-cell adhesion	5/76	199/18800	0.00127035	0.0289971	0.0234303	CD274/LILRB2/SOCS1/IDO1/CEBPB	5
GO:0071346	cellular response to interferon-gamma	4/76	118/18800	0.00133583	0.0296781	0.0239805	GBP4/PARP9/SOCS1/GBP1	4
GO:0006968	cellular defense response	3/76	54/18800	0.0013579	0.0296781	0.0239805	LILRB2/FOSL1/MNDA	3
GO:0010524	positive regulation of calcium ion transport into cytosol	3/76	54/18800	0.0013579	0.0296781	0.0239805	RAMP3/CXCL11/CXCL10	3
GO:0051928	positive regulation of calcium ion transport	4/76	119/18800	0.0013781	0.0296781	0.0239805	LILRA5/RAMP3/CXCL11/CXCL10	4
GO:0042098	T cell proliferation	5/76	204/18800	0.00141767	0.0296781	0.0239805	CD274/LILRB2/SLC11A1/IDO1/CEBPB	5
GO:0006586	indolalkylamine metabolic process	2/76	14/18800	0.00142217	0.0296781	0.0239805	KYNU/IDO1	2
GO:0042743	hydrogen peroxide metabolic process	3/76	55/18800	0.00143209	0.0296781	0.0239805	DUOXA2/DUOXA1/MMP3	3
GO:0007162	negative regulation of cell adhesion	6/76	305/18800	0.00146475	0.0299608	0.0242089	CD274/LILRB2/SOCS1/IDO1/GBP1/CEBPB	6
GO:0046683	response to organophosphorus	4/76	124/18800	0.00160356	0.0323796	0.0261634	FOSL1/THBD/HMGCS2/AQP9	4
GO:0002517	T cell tolerance induction	2/76	15/18800	0.00163667	0.0326298	0.0263655	LILRB2/IDO1	2
GO:0006959	humoral immune response	6/76	317/18800	0.00178082	0.0349798	0.0282644	SLC11A1/CXCL11/S100A9/CXCL10/CXCL3/SERPING1	6
GO:0009074	aromatic amino acid family catabolic process	2/76	16/18800	0.00186559	0.0349798	0.0282644	KYNU/IDO1	2
GO:0060330	regulation of response to interferon-gamma	2/76	16/18800	0.00186559	0.0349798	0.0282644	PARP9/SOCS1	2
GO:0060334	regulation of interferon-gamma-mediated signaling pathway	2/76	16/18800	0.00186559	0.0349798	0.0282644	PARP9/SOCS1	2
GO:1903236	regulation of leukocyte tethering or rolling	2/76	16/18800	0.00186559	0.0349798	0.0282644	CHST2/SELP	2
GO:0050867	positive regulation of cell activation	7/76	436/18800	0.00189746	0.0351588	0.028409	LILRA5/CD274/LILRB2/SOCS1/SELP/FGF10/FCGR3A	7
GO:0022617	extracellular matrix disassembly	3/76	62/18800	0.00202311	0.0368533	0.0297782	ADAMTS4/MMP3/MMP1	3
GO:0002544	chronic inflammatory response	2/76	17/18800	0.00210881	0.0368533	0.0297782	S100A9/IDO1	2
GO:0070230	positive regulation of lymphocyte apoptotic process	2/76	17/18800	0.00210881	0.0368533	0.0297782	CD274/IDO1	2
GO:0032613	interleukin-10 production	3/76	63/18800	0.00211813	0.0368533	0.0297782	LILRA5/CD274/IDO1	3
GO:0032653	regulation of interleukin-10 production	3/76	63/18800	0.00211813	0.0368533	0.0297782	LILRA5/CD274/IDO1	3
GO:0014074	response to purine-containing compound	4/76	134/18800	0.0021293	0.0368533	0.0297782	FOSL1/THBD/HMGCS2/AQP9	4
GO:0007586	digestion	4/76	137/18800	0.00230772	0.0395071	0.0319225	SNX10/FGF10/TYMP/SERPINA3	4
GO:0050665	hydrogen peroxide biosynthetic process	2/76	18/18800	0.00236621	0.0400729	0.0323797	DUOXA2/DUOXA1	2
GO:0022407	regulation of cell-cell adhesion	7/76	456/18800	0.00244151	0.0409083	0.0330547	CD274/LILRB2/CHST2/SOCS1/SELP/IDO1/CEBPB	7
GO:0072678	T cell migration	3/76	67/18800	0.00252584	0.0418757	0.0338364	CXCL11/CXCL10/GPR15	3
GO:0050671	positive regulation of lymphocyte proliferation	4/76	141/18800	0.00256129	0.0420212	0.033954	CD274/LILRB2/FGF10/FCGR3A	4
GO:0010738	regulation of protein kinase A signaling	2/76	19/18800	0.00263768	0.0423913	0.034253	TCIM/RAMP3	2
GO:2001185	regulation of CD8-positive, alpha-beta T cell activation	2/76	19/18800	0.00263768	0.0423913	0.034253	CD274/SOCS1	2
GO:0030595	leukocyte chemotaxis	5/76	236/18800	0.00267666	0.0424461	0.0342973	CXCL11/S100A9/CXCL10/CXCL3/CSF3R	5
GO:0032946	positive regulation of mononuclear cell proliferation	4/76	143/18800	0.00269499	0.0424461	0.0342973	CD274/LILRB2/FGF10/FCGR3A	4
GO:0055074	calcium ion homeostasis	7/76	468/18800	0.00282147	0.0439982	0.0355514	MCOLN2/SNX10/RAMP3/TGM2/CXCL11/CXCL10/GNA15	7
GO:0002577	regulation of antigen processing and presentation	2/76	20/18800	0.0029231	0.0446979	0.0361168	LILRB2/SLC11A1	2
GO:0045591	positive regulation of regulatory T cell differentiation	2/76	20/18800	0.0029231	0.0446979	0.0361168	LILRB2/SOCS1	2
GO:1904427	positive regulation of calcium ion transmembrane transport	3/76	71/18800	0.00297895	0.0451139	0.036453	RAMP3/CXCL11/CXCL10	3
GO:1903039	positive regulation of leukocyte cell-cell adhesion	5/76	245/18800	0.00314326	0.0471489	0.0380973	CD274/LILRB2/CHST2/SOCS1/SELP	5
GO:0006590	thyroid hormone generation	2/76	21/18800	0.00322236	0.0478794	0.0386876	DUOXA2/DUOXA1	2
GO:0071230	cellular response to amino acid stimulus	3/76	75/18800	0.00347906	0.0493328	0.0398619	SOCS1/HMGCS2/CEBPB	3
GO:0051924	regulation of calcium ion transport	5/76	251/18800	0.0034853	0.0493328	0.0398619	LILRA5/LILRB2/RAMP3/CXCL11/CXCL10	5
GO:0097553	calcium ion transmembrane import into cytosol	4/76	154/18800	0.00351682	0.0493328	0.0398619	MCOLN2/RAMP3/CXCL11/CXCL10	4
GO:0046597	negative regulation of viral entry into host cell	2/76	22/18800	0.00353535	0.0493328	0.0398619	IFITM3/LY6E	2
GO:0060445	branching involved in salivary gland morphogenesis	2/76	22/18800	0.00353535	0.0493328	0.0398619	TGM2/FGF10	2
GO:1903428	positive regulation of reactive oxygen species biosynthetic process	2/76	22/18800	0.00353535	0.0493328	0.0398619	DUOXA2/DUOXA1	2
GO:0042742	defense response to bacterium	6/76	364/18800	0.00353943	0.0493328	0.0398619	GBP4/SLC11A1/SELP/S100A9/OAS2/CEBPB	6
GO:0070665	positive regulation of leukocyte proliferation	4/76	158/18800	0.00385367	0.0527374	0.0426129	CD274/LILRB2/FGF10/FCGR3A	4
GO:0032693	negative regulation of interleukin-10 production	2/76	23/18800	0.00386195	0.0527374	0.0426129	CD274/IDO1	2
GO:1903706	regulation of hemopoiesis	6/76	371/18800	0.00388415	0.0527374	0.0426129	TCIM/LILRB3/LILRB2/SOCS1/CSF3R/CEBPB	6
GO:0042730	fibrinolysis	2/76	24/18800	0.00420204	0.0560866	0.0453191	THBD/SERPING1	2
GO:1904996	positive regulation of leukocyte adhesion to vascular endothelial cell	2/76	24/18800	0.00420204	0.0560866	0.0453191	CHST2/SELP	2
GO:0042430	indole-containing compound metabolic process	2/76	25/18800	0.00455553	0.0592972	0.0479133	KYNU/IDO1	2
GO:0060333	interferon-gamma-mediated signaling pathway	2/76	25/18800	0.00455553	0.0592972	0.0479133	PARP9/SOCS1	2
GO:1901071	glucosamine-containing compound metabolic process	2/76	25/18800	0.00455553	0.0592972	0.0479133	CHST2/CHI3L1	2
GO:0042832	defense response to protozoan	2/76	26/18800	0.00492229	0.0626274	0.0506042	GBP4/SLC11A1	2
GO:1903901	negative regulation of viral life cycle	2/76	26/18800	0.00492229	0.0626274	0.0506042	IFITM3/LY6E	2
GO:0071229	cellular response to acid chemical	3/76	85/18800	0.00494434	0.0626274	0.0506042	SOCS1/HMGCS2/CEBPB	3
GO:0043270	positive regulation of ion transport	5/76	273/18800	0.00497043	0.0626274	0.0506042	LILRA5/RAMP3/CXCL11/CXCL10/CEBPB	5
GO:0060402	calcium ion transport into cytosol	4/76	171/18800	0.00509837	0.0637297	0.0514948	MCOLN2/RAMP3/CXCL11/CXCL10	4
GO:0001562	response to protozoan	2/76	27/18800	0.00530222	0.0637481	0.0515097	GBP4/SLC11A1	2
GO:0036037	CD8-positive, alpha-beta T cell activation	2/76	27/18800	0.00530222	0.0637481	0.0515097	CD274/SOCS1	2
GO:0042403	thyroid hormone metabolic process	2/76	27/18800	0.00530222	0.0637481	0.0515097	DUOXA2/DUOXA1	2
GO:0042537	benzene-containing compound metabolic process	2/76	27/18800	0.00530222	0.0637481	0.0515097	KYNU/IDO1	2
GO:2000108	positive regulation of leukocyte apoptotic process	2/76	27/18800	0.00530222	0.0637481	0.0515097	CD274/IDO1	2
GO:0042129	regulation of T cell proliferation	4/76	174/18800	0.00541969	0.0644928	0.0521115	CD274/LILRB2/IDO1/CEBPB	4
GO:0034644	cellular response to UV	3/76	88/18800	0.00544606	0.0644928	0.0521115	TIMP1/MMP3/MMP1	3
GO:0070098	chemokine-mediated signaling pathway	3/76	89/18800	0.00561984	0.0659555	0.0532934	CXCL11/CXCL10/CXCL3	3
GO:0010818	T cell chemotaxis	2/76	28/18800	0.00569521	0.0659555	0.0532934	CXCL11/CXCL10	2
GO:0042402	cellular biogenic amine catabolic process	2/76	28/18800	0.00569521	0.0659555	0.0532934	KYNU/IDO1	2
GO:0048525	negative regulation of viral process	3/76	91/18800	0.00597733	0.0687175	0.0555251	IFITM3/OAS2/LY6E	3
GO:0095500	acetylcholine receptor signaling pathway	2/76	29/18800	0.00610114	0.0696326	0.0562645	LY6E/GNA15	2
GO:0022409	positive regulation of cell-cell adhesion	5/76	291/18800	0.00648295	0.0733491	0.0592675	CD274/LILRB2/CHST2/SOCS1/SELP	5
GO:0009310	amine catabolic process	2/76	30/18800	0.00651992	0.0733491	0.0592675	KYNU/IDO1	2
GO:0007565	female pregnancy	4/76	185/18800	0.00671344	0.0749905	0.0605938	FOSL1/TIMP1/THBD/IDO1	4
GO:0030316	osteoclast differentiation	3/76	96/18800	0.00692968	0.0760312	0.0614347	SNX10/LILRB3/CEBPB	3
GO:0009072	aromatic amino acid family metabolic process	2/76	31/18800	0.00695142	0.0760312	0.0614347	KYNU/IDO1	2
GO:1905145	cellular response to acetylcholine	2/76	31/18800	0.00695142	0.0760312	0.0614347	LY6E/GNA15	2
GO:1990868	response to chemokine	3/76	97/18800	0.00713032	0.0769196	0.0621526	CXCL11/CXCL10/CXCL3	3
GO:1990869	cellular response to chemokine	3/76	97/18800	0.00713032	0.0769196	0.0621526	CXCL11/CXCL10/CXCL3	3
GO:0006816	calcium ion transport	6/76	424/18800	0.00735816	0.0776534	0.0627455	LILRA5/MCOLN2/LILRB2/RAMP3/CXCL11/CXCL10	6
GO:0060401	cytosolic calcium ion transport	4/76	190/18800	0.00736373	0.0776534	0.0627455	MCOLN2/RAMP3/CXCL11/CXCL10	4
GO:0035456	response to interferon-beta	2/76	32/18800	0.00739556	0.0776534	0.0627455	IFITM3/MNDA	2
GO:1905144	response to acetylcholine	2/76	32/18800	0.00739556	0.0776534	0.0627455	LY6E/GNA15	2
GO:0052548	regulation of endopeptidase activity	6/76	426/18800	0.00752254	0.0784636	0.0634001	TIMP1/S100A9/PSMB9/IFI6/SERPING1/SERPINA3	6
GO:0042060	wound healing	6/76	429/18800	0.00777408	0.0792771	0.0640575	TIMP1/THBD/SLC11A1/SELP/FGF10/SERPING1	6
GO:0045589	regulation of regulatory T cell differentiation	2/76	33/18800	0.00785221	0.0792771	0.0640575	LILRB2/SOCS1	2
GO:0050901	leukocyte tethering or rolling	2/76	33/18800	0.00785221	0.0792771	0.0640575	CHST2/SELP	2
GO:1901099	negative regulation of signal transduction in absence of ligand	2/76	33/18800	0.00785221	0.0792771	0.0640575	IFI6/FGF10	2
GO:2001240	negative regulation of extrinsic apoptotic signaling pathway in absence of ligand	2/76	33/18800	0.00785221	0.0792771	0.0640575	IFI6/FGF10	2
GO:0048732	gland development	6/76	431/18800	0.00794513	0.0797043	0.0644027	TGM2/OAS2/LY6E/HMGCS2/FGF10/CEBPB	6
GO:0007435	salivary gland morphogenesis	2/76	34/18800	0.00832128	0.0824278	0.0666033	TGM2/FGF10	2
GO:0070232	regulation of T cell apoptotic process	2/76	34/18800	0.00832128	0.0824278	0.0666033	CD274/IDO1	2
GO:0010522	regulation of calcium ion transport into cytosol	3/76	103/18800	0.00840656	0.0827521	0.0668653	RAMP3/CXCL11/CXCL10	3
GO:0070372	regulation of ERK1 and ERK2 cascade	5/76	311/18800	0.00851433	0.0832923	0.0673019	RAMP3/GBP1/FGF10/DUSP4/CHI3L1	5
GO:0006471	protein ADP-ribosylation	2/76	35/18800	0.00880265	0.0850563	0.0687272	PARP9/WARS1	2
GO:0010737	protein kinase A signaling	2/76	35/18800	0.00880265	0.0850563	0.0687272	TCIM/RAMP3	2
GO:0006576	cellular biogenic amine metabolic process	3/76	105/18800	0.00885985	0.085087	0.068752	KYNU/LY6E/IDO1	3
GO:0060326	cell chemotaxis	5/76	315/18800	0.00896807	0.0856043	0.06917	CXCL11/S100A9/CXCL10/CXCL3/CSF3R	5
GO:0046700	heterocycle catabolic process	6/76	443/18800	0.00902908	0.0856674	0.069221	PLEKHN1/KYNU/SLC11A1/OAS2/IDO1/TYMP	6
GO:0007431	salivary gland development	2/76	36/18800	0.00929623	0.0863089	0.0697393	TGM2/FGF10	2
GO:0032350	regulation of hormone metabolic process	2/76	36/18800	0.00929623	0.0863089	0.0697393	DUOXA2/DUOXA1	2
GO:0045066	regulatory T cell differentiation	2/76	36/18800	0.00929623	0.0863089	0.0697393	LILRB2/SOCS1	2
GO:0045785	positive regulation of cell adhesion	6/76	446/18800	0.00931588	0.0863089	0.0697393	CD274/LILRB2/CHST2/SOCS1/TGM2/SELP	6
GO:0044703	multi-organism reproductive process	4/76	205/18800	0.00956064	0.087991	0.0710985	FOSL1/TIMP1/THBD/IDO1	4
GO:0044270	cellular nitrogen compound catabolic process	6/76	449/18800	0.00960917	0.087991	0.0710985	PLEKHN1/KYNU/SLC11A1/OAS2/IDO1/TYMP	6
GO:0007204	positive regulation of cytosolic calcium ion concentration	5/76	325/18800	0.0101753	0.0923478	0.0746188	MCOLN2/RAMP3/CXCL11/CXCL10/GNA15	5
GO:0006874	cellular calcium ion homeostasis	6/76	456/18800	0.0103192	0.0923478	0.0746188	MCOLN2/RAMP3/TGM2/CXCL11/CXCL10/GNA15	6
GO:0052547	regulation of peptidase activity	6/76	456/18800	0.0103192	0.0923478	0.0746188	TIMP1/S100A9/PSMB9/IFI6/SERPING1/SERPINA3	6
GO:0098926	postsynaptic signal transduction	2/76	38/18800	0.0103196	0.0923478	0.0746188	LY6E/GNA15	2
GO:0002573	myeloid leukocyte differentiation	4/76	210/18800	0.0103781	0.0923478	0.0746188	BATF3/SNX10/LILRB3/CEBPB	4
GO:0002768	immune response-regulating cell surface receptor signaling pathway	5/76	328/18800	0.0105582	0.0934221	0.0754869	LILRB2/MNDA/GBP1/FCGR3A/FCGR1BP	5
GO:0002526	acute inflammatory response	3/76	113/18800	0.0108149	0.0937232	0.0757302	FCGR3A/CEBPB/SERPINA3	3
GO:0018958	phenol-containing compound metabolic process	3/76	113/18800	0.0108149	0.0937232	0.0757302	DUOXA2/DUOXA1/LY6E	3
GO:0002691	regulation of cellular extravasation	2/76	39/18800	0.0108492	0.0937232	0.0757302	CHST2/SELP	2
GO:1904994	regulation of leukocyte adhesion to vascular endothelial cell	2/76	39/18800	0.0108492	0.0937232	0.0757302	CHST2/SELP	2
GO:0044706	multi-multicellular organism process	4/76	213/18800	0.0108897	0.0937232	0.0757302	FOSL1/TIMP1/THBD/IDO1	4
GO:0043200	response to amino acid	3/76	114/18800	0.0110755	0.0948035	0.0766031	SOCS1/HMGCS2/CEBPB	3
GO:0051281	positive regulation of release of sequestered calcium ion into cytosol	2/76	40/18800	0.0113905	0.0965101	0.0779821	CXCL11/CXCL10	2
GO:0019439	aromatic compound catabolic process	6/76	466/18800	0.0113974	0.0965101	0.0779821	PLEKHN1/KYNU/SLC11A1/OAS2/IDO1/TYMP	6
GO:0070371	ERK1 and ERK2 cascade	5/76	335/18800	0.01149	0.0967738	0.0781951	RAMP3/GBP1/FGF10/DUSP4/CHI3L1	5
GO:0044106	cellular amine metabolic process	3/76	116/18800	0.0116073	0.0972424	0.0785738	KYNU/LY6E/IDO1	3
GO:0006040	amino sugar metabolic process	2/76	41/18800	0.0119436	0.0986339	0.0796982	CHST2/CHI3L1	2
GO:0032733	positive regulation of interleukin-10 production	2/76	41/18800	0.0119436	0.0986339	0.0796982	LILRA5/CD274	2
GO:0051651	maintenance of location in cell	4/76	219/18800	0.0119613	0.0986339	0.0796982	MCOLN2/CXCL11/S100A9/CXCL10	4
GO:0072676	lymphocyte migration	3/76	119/18800	0.0124324	0.101028	0.0816326	CXCL11/CXCL10/GPR15	3
GO:0050863	regulation of T cell activation	5/76	342/18800	0.0124765	0.101028	0.0816326	CD274/LILRB2/SOCS1/IDO1/CEBPB	5
GO:0030574	collagen catabolic process	2/76	42/18800	0.0125082	0.101028	0.0816326	MMP3/MMP1	2
GO:0046636	negative regulation of alpha-beta T cell activation	2/76	42/18800	0.0125082	0.101028	0.0816326	CD274/SOCS1	2
GO:0009308	amine metabolic process	3/76	121/18800	0.0130008	0.103039	0.0832578	KYNU/LY6E/IDO1	3
GO:0051209	release of sequestered calcium ion into cytosol	3/76	121/18800	0.0130008	0.103039	0.0832578	MCOLN2/CXCL11/CXCL10	3
GO:0071482	cellular response to light stimulus	3/76	121/18800	0.0130008	0.103039	0.0832578	TIMP1/MMP3/MMP1	3
GO:0044058	regulation of digestive system process	2/76	43/18800	0.0130843	0.103039	0.0832578	FGF10/TYMP	2
GO:0046596	regulation of viral entry into host cell	2/76	43/18800	0.0130843	0.103039	0.0832578	IFITM3/LY6E	2
GO:0051283	negative regulation of sequestering of calcium ion	3/76	122/18800	0.0132905	0.104142	0.0841485	MCOLN2/CXCL11/CXCL10	3
GO:0022612	gland morphogenesis	3/76	123/18800	0.0135838	0.105913	0.0855801	TGM2/FGF10/CEBPB	3
GO:2001239	regulation of extrinsic apoptotic signaling pathway in absence of ligand	2/76	44/18800	0.0136719	0.106075	0.0857106	IFI6/FGF10	2
GO:0002831	regulation of response to biotic stimulus	5/76	351/18800	0.0138277	0.106411	0.0859826	PARP9/CD274/SOCS1/MNDA/SERPING1	5
GO:0051282	regulation of sequestering of calcium ion	3/76	124/18800	0.0138808	0.106411	0.0859826	MCOLN2/CXCL11/CXCL10	3
GO:0009117	nucleotide metabolic process	6/76	487/18800	0.0139179	0.106411	0.0859826	PARP9/NAMPT/KYNU/IDO1/HMGCS2/TYMP	6
GO:0031295	T cell costimulation	2/76	45/18800	0.0142707	0.107784	0.0870917	CD274/LILRB2	2
GO:0045088	regulation of innate immune response	4/76	231/18800	0.0143028	0.107784	0.0870917	PARP9/SOCS1/MNDA/SERPING1	4
GO:0072593	reactive oxygen species metabolic process	4/76	231/18800	0.0143028	0.107784	0.0870917	DUOXA2/DUOXA1/MMP3/IFI6	4
GO:0051480	regulation of cytosolic calcium ion concentration	5/76	356/18800	0.0146195	0.109646	0.0885963	MCOLN2/RAMP3/CXCL11/CXCL10/GNA15	5
GO:1901361	organic cyclic compound catabolic process	6/76	494/18800	0.0148387	0.110763	0.0894985	PLEKHN1/KYNU/SLC11A1/OAS2/IDO1/TYMP	6
GO:0006753	nucleoside phosphate metabolic process	6/76	495/18800	0.0149736	0.111243	0.0898863	PARP9/NAMPT/KYNU/IDO1/HMGCS2/TYMP	6
GO:0051208	sequestering of calcium ion	3/76	128/18800	0.0151059	0.111699	0.0902547	MCOLN2/CXCL11/CXCL10	3
GO:0001101	response to acid chemical	3/76	129/18800	0.0154214	0.113499	0.0917094	SOCS1/HMGCS2/CEBPB	3
GO:0031294	lymphocyte costimulation	2/76	47/18800	0.0155018	0.11356	0.0917585	CD274/LILRB2	2
GO:0001818	negative regulation of cytokine production	5/76	363/18800	0.0157786	0.114981	0.0929073	LILRA5/CD274/SLC11A1/IDO1/GBP1	5
GO:0006953	acute-phase response	2/76	48/18800	0.0161339	0.114981	0.0929073	CEBPB/SERPINA3	2
GO:0010543	regulation of platelet activation	2/76	48/18800	0.0161339	0.114981	0.0929073	THBD/SELP	2
GO:0030195	negative regulation of blood coagulation	2/76	48/18800	0.0161339	0.114981	0.0929073	THBD/SERPING1	2
GO:0035272	exocrine system development	2/76	48/18800	0.0161339	0.114981	0.0929073	TGM2/FGF10	2
GO:1903426	regulation of reactive oxygen species biosynthetic process	2/76	48/18800	0.0161339	0.114981	0.0929073	DUOXA2/DUOXA1	2
GO:1900047	negative regulation of hemostasis	2/76	49/18800	0.0167769	0.119025	0.0961749	THBD/SERPING1	2
GO:0007188	adenylate cyclase-modulating G protein-coupled receptor signaling pathway	4/76	244/18800	0.0171476	0.120775	0.0975888	RAMP3/CXCL11/CXCL10/GNA15	4
GO:0051251	positive regulation of lymphocyte activation	5/76	371/18800	0.0171769	0.120775	0.0975888	CD274/LILRB2/SOCS1/FGF10/FCGR3A	5
GO:0030879	mammary gland development	3/76	135/18800	0.0173928	0.12094	0.0977219	OAS2/FGF10/CEBPB	3
GO:0052372	modulation by symbiont of entry into host	2/76	50/18800	0.0174307	0.12094	0.0977219	IFITM3/LY6E	2
GO:0070231	T cell apoptotic process	2/76	50/18800	0.0174307	0.12094	0.0977219	CD274/IDO1	2
GO:0043277	apoptotic cell clearance	2/76	51/18800	0.0180952	0.125	0.101002	XKR9/TGM2	2
GO:0038093	Fc receptor signaling pathway	2/76	52/18800	0.0187704	0.127739	0.103216	FCGR3A/FCGR1BP	2
GO:0050819	negative regulation of coagulation	2/76	52/18800	0.0187704	0.127739	0.103216	THBD/SERPING1	2
GO:1903900	regulation of viral life cycle	3/76	139/18800	0.0187818	0.127739	0.103216	IFITM3/OAS2/LY6E	3
GO:0010951	negative regulation of endopeptidase activity	4/76	251/18800	0.0188162	0.127739	0.103216	TIMP1/IFI6/SERPING1/SERPINA3	4
GO:0050921	positive regulation of chemotaxis	3/76	140/18800	0.0191384	0.129369	0.104533	SUCNR1/CXCL10/FGF10	3
GO:0050878	regulation of body fluid levels	5/76	382/18800	0.0192311	0.12944	0.10459	THBD/SELP/OAS2/FGF10/SERPING1	5
GO:0043620	regulation of DNA-templated transcription in response to stress	2/76	53/18800	0.019456	0.129581	0.104704	TCIM/CEBPB	2
GO:0038061	NIK/NF-kappaB signaling	3/76	141/18800	0.0194988	0.129581	0.104704	TRIM40/TCIM/CHI3L1	3
GO:0070555	response to interleukin-1	3/76	141/18800	0.0194988	0.129581	0.104704	GBP1/CHI3L1/CEBPB	3
GO:0009165	nucleotide biosynthetic process	4/76	255/18800	0.0198134	0.130896	0.105767	PARP9/NAMPT/KYNU/IDO1	4
GO:0032147	activation of protein kinase activity	3/76	142/18800	0.0198629	0.130896	0.105767	SOCS1/SLC11A1/CHI3L1	3
GO:1901293	nucleoside phosphate biosynthetic process	4/76	257/18800	0.0203241	0.133377	0.107771	PARP9/NAMPT/KYNU/IDO1	4
GO:1904645	response to amyloid-beta	2/76	55/18800	0.0208585	0.136316	0.110146	RAMP3/MMP3	2
GO:0030099	myeloid cell differentiation	5/76	391/18800	0.0210278	0.136855	0.110581	BATF3/SNX10/LILRB3/CSF3R/CEBPB	5
GO:0009411	response to UV	3/76	146/18800	0.021357	0.136856	0.110582	TIMP1/MMP3/MMP1	3
GO:0046718	viral entry into host cell	3/76	146/18800	0.021357	0.136856	0.110582	IFITM3/LY6E/GPR15	3
GO:0050730	regulation of peptidyl-tyrosine phosphorylation	4/76	261/18800	0.0213698	0.136856	0.110582	LILRA5/PARP9/SOCS1/FGF10	4
GO:0043903	regulation of biological process involved in symbiotic interaction	2/76	56/18800	0.0215752	0.136856	0.110582	IFITM3/LY6E	2
GO:0060337	type I interferon signaling pathway	2/76	56/18800	0.0215752	0.136856	0.110582	IFITM3/OAS2	2
GO:0061756	leukocyte adhesion to vascular endothelial cell	2/76	56/18800	0.0215752	0.136856	0.110582	CHST2/SELP	2
GO:0010466	negative regulation of peptidase activity	4/76	262/18800	0.0216363	0.136856	0.110582	TIMP1/IFI6/SERPING1/SERPINA3	4
GO:2000377	regulation of reactive oxygen species metabolic process	3/76	147/18800	0.02174	0.136962	0.110668	DUOXA2/DUOXA1/MMP3	3
GO:0045860	positive regulation of protein kinase activity	5/76	396/18800	0.022072	0.13829	0.111741	LILRA5/TCIM/SOCS1/SLC11A1/CHI3L1	5
GO:1904064	positive regulation of cation transmembrane transport	3/76	148/18800	0.0221267	0.13829	0.111741	RAMP3/CXCL11/CXCL10	3
GO:0045071	negative regulation of viral genome replication	2/76	57/18800	0.022302	0.13829	0.111741	IFITM3/OAS2	2
GO:0070228	regulation of lymphocyte apoptotic process	2/76	57/18800	0.022302	0.13829	0.111741	CD274/IDO1	2
GO:0007584	response to nutrient	3/76	150/18800	0.0229113	0.141511	0.114344	KYNU/CXCL10/HMGCS2	3
GO:0071357	cellular response to type I interferon	2/76	58/18800	0.0230388	0.141743	0.114531	IFITM3/OAS2	2
GO:0010959	regulation of metal ion transport	5/76	403/18800	0.02359	0.144569	0.116815	LILRA5/LILRB2/RAMP3/CXCL11/CXCL10	5
GO:0044409	entry into host	3/76	153/18800	0.0241165	0.147223	0.118959	IFITM3/LY6E/GPR15	3
GO:0007189	adenylate cyclase-activating G protein-coupled receptor signaling pathway	3/76	155/18800	0.0249388	0.151655	0.12254	RAMP3/CXCL11/CXCL10	3
GO:1903409	reactive oxygen species biosynthetic process	2/76	61/18800	0.0253089	0.153008	0.123634	DUOXA2/DUOXA1	2
GO:1903169	regulation of calcium ion transmembrane transport	3/76	156/18800	0.0253556	0.153008	0.123634	RAMP3/CXCL11/CXCL10	3
GO:0032731	positive regulation of interleukin-1 beta production	2/76	62/18800	0.0260851	0.156809	0.126705	LILRA5/MNDA	2
GO:0050792	regulation of viral process	3/76	159/18800	0.0266285	0.159467	0.128853	IFITM3/OAS2/LY6E	3
GO:0032615	interleukin-12 production	2/76	63/18800	0.0268709	0.159704	0.129044	LILRA5/IDO1	2
GO:0032655	regulation of interleukin-12 production	2/76	63/18800	0.0268709	0.159704	0.129044	LILRA5/IDO1	2
GO:0016032	viral process	5/76	418/18800	0.0270673	0.160267	0.129499	PARP9/IFITM3/OAS2/LY6E/GPR15	5
GO:0034340	response to type I interferon	2/76	64/18800	0.0276662	0.160975	0.130071	IFITM3/OAS2	2
GO:0045670	regulation of osteoclast differentiation	2/76	64/18800	0.0276662	0.160975	0.130071	LILRB3/CEBPB	2
GO:0048247	lymphocyte chemotaxis	2/76	64/18800	0.0276662	0.160975	0.130071	CXCL11/CXCL10	2
GO:0050918	positive chemotaxis	2/76	64/18800	0.0276662	0.160975	0.130071	CXCL10/FGF10	2
GO:1902105	regulation of leukocyte differentiation	4/76	283/18800	0.027709	0.160975	0.130071	LILRB3/LILRB2/SOCS1/CEBPB	4
GO:0002696	positive regulation of leukocyte activation	5/76	421/18800	0.0278	0.160975	0.130071	CD274/LILRB2/SOCS1/FGF10/FCGR3A	5
GO:0034767	positive regulation of ion transmembrane transport	3/76	163/18800	0.0283783	0.163061	0.131756	RAMP3/CXCL11/CXCL10	3
GO:1905330	regulation of morphogenesis of an epithelium	2/76	65/18800	0.0284709	0.163061	0.131756	CXCL10/FGF10	2
GO:2000272	negative regulation of signaling receptor activity	2/76	65/18800	0.0284709	0.163061	0.131756	RAMP3/LY6E	2
GO:0044403	biological process involved in symbiotic interaction	4/76	286/18800	0.0286517	0.163502	0.132113	IFITM3/APOL1/LY6E/GPR15	4
GO:0030193	regulation of blood coagulation	2/76	66/18800	0.0292851	0.164142	0.13263	THBD/SERPING1	2
GO:0034605	cellular response to heat	2/76	66/18800	0.0292851	0.164142	0.13263	TCIM/CXCL10	2
GO:0038034	signal transduction in absence of ligand	2/76	66/18800	0.0292851	0.164142	0.13263	IFI6/FGF10	2
GO:0097192	extrinsic apoptotic signaling pathway in absence of ligand	2/76	66/18800	0.0292851	0.164142	0.13263	IFI6/FGF10	2
GO:2000514	regulation of CD4-positive, alpha-beta T cell activation	2/76	66/18800	0.0292851	0.164142	0.13263	CD274/SOCS1	2
GO:0061180	mammary gland epithelium development	2/76	68/18800	0.0309409	0.172198	0.139139	FGF10/CEBPB	2
GO:1900046	regulation of hemostasis	2/76	68/18800	0.0309409	0.172198	0.139139	THBD/SERPING1	2
GO:0009314	response to radiation	5/76	438/18800	0.0321918	0.178463	0.144201	TIMP1/THBD/MMP3/MMP1/CXCL10	5
GO:0032635	interleukin-6 production	3/76	172/18800	0.0325343	0.178463	0.144201	LILRA5/LILRB2/CEBPB	3
GO:0032675	regulation of interleukin-6 production	3/76	172/18800	0.0325343	0.178463	0.144201	LILRA5/LILRB2/CEBPB	3
GO:1905475	regulation of protein localization to membrane	3/76	172/18800	0.0325343	0.178463	0.144201	RAMP3/GZMB/GBP1	3
GO:0051057	positive regulation of small GTPase mediated signal transduction	2/76	70/18800	0.0326332	0.178463	0.144201	TGM2/FGF10	2
GO:0050818	regulation of coagulation	2/76	71/18800	0.0334927	0.181308	0.1465	THBD/SERPING1	2
GO:2000379	positive regulation of reactive oxygen species metabolic process	2/76	71/18800	0.0334927	0.181308	0.1465	DUOXA2/DUOXA1	2
GO:0048771	tissue remodeling	3/76	174/18800	0.0334988	0.181308	0.1465	SNX10/TIMP1/FGF10	3
GO:0042267	natural killer cell mediated cytotoxicity	2/76	72/18800	0.0343611	0.185338	0.149757	GZMB/FCGR3A	2
GO:0052126	movement in host environment	3/76	177/18800	0.0349734	0.187501	0.151504	IFITM3/LY6E/GPR15	3
GO:0032732	positive regulation of interleukin-1 production	2/76	73/18800	0.0352382	0.187501	0.151504	LILRA5/MNDA	2
GO:0033555	multicellular organismal response to stress	2/76	73/18800	0.0352382	0.187501	0.151504	IDO1/HMGCS2	2
GO:0045123	cellular extravasation	2/76	73/18800	0.0352382	0.187501	0.151504	CHST2/SELP	2
GO:0030324	lung development	3/76	179/18800	0.035975	0.190776	0.154151	HMGCS2/FGF10/CHI3L1	3
GO:0002833	positive regulation of response to biotic stimulus	3/76	180/18800	0.0364813	0.192167	0.155275	PARP9/CD274/MNDA	3
GO:0009266	response to temperature stimulus	3/76	180/18800	0.0364813	0.192167	0.155275	TCIM/CXCL10/HMGCS2	3
GO:0002228	natural killer cell mediated immunity	2/76	75/18800	0.0370184	0.193701	0.156514	GZMB/FCGR3A	2
GO:0070227	lymphocyte apoptotic process	2/76	75/18800	0.0370184	0.193701	0.156514	CD274/IDO1	2
GO:0015698	inorganic anion transport	3/76	182/18800	0.0375049	0.195435	0.157915	APOL1/SLC11A1/CEBPB	3
GO:0061045	negative regulation of wound healing	2/76	76/18800	0.0379213	0.195435	0.157915	THBD/SERPING1	2
GO:0030323	respiratory tube development	3/76	183/18800	0.0380223	0.195435	0.157915	HMGCS2/FGF10/CHI3L1	3
GO:0070588	calcium ion transmembrane transport	4/76	314/18800	0.0383721	0.195435	0.157915	MCOLN2/RAMP3/CXCL11/CXCL10	4
GO:0070373	negative regulation of ERK1 and ERK2 cascade	2/76	77/18800	0.0388326	0.195435	0.157915	GBP1/DUSP4	2
GO:0019058	viral life cycle	4/76	317/18800	0.0395132	0.195435	0.157915	IFITM3/OAS2/LY6E/GPR15	4
GO:0002676	regulation of chronic inflammatory response	1/76	10/18800	0.0397073	0.195435	0.157915	IDO1	1
GO:0015791	polyol transport	1/76	10/18800	0.0397073	0.195435	0.157915	AQP9	1
GO:0015824	proline transport	1/76	10/18800	0.0397073	0.195435	0.157915	SLC6A20	1
GO:0015851	nucleobase transport	1/76	10/18800	0.0397073	0.195435	0.157915	AQP9	1
GO:0032819	positive regulation of natural killer cell proliferation	1/76	10/18800	0.0397073	0.195435	0.157915	FCGR3A	1
GO:0035457	cellular response to interferon-alpha	1/76	10/18800	0.0397073	0.195435	0.157915	IFIT3	1
GO:0035524	proline transmembrane transport	1/76	10/18800	0.0397073	0.195435	0.157915	SLC6A20	1
GO:0051918	negative regulation of fibrinolysis	1/76	10/18800	0.0397073	0.195435	0.157915	THBD	1
GO:0070344	regulation of fat cell proliferation	1/76	10/18800	0.0397073	0.195435	0.157915	FGF10	1
GO:0071421	manganese ion transmembrane transport	1/76	10/18800	0.0397073	0.195435	0.157915	SLC11A1	1
GO:0071600	otic vesicle morphogenesis	1/76	10/18800	0.0397073	0.195435	0.157915	FGF10	1
GO:1902224	ketone body metabolic process	1/76	10/18800	0.0397073	0.195435	0.157915	HMGCS2	1
GO:2000425	regulation of apoptotic cell clearance	1/76	10/18800	0.0397073	0.195435	0.157915	TGM2	1
GO:0071478	cellular response to radiation	3/76	187/18800	0.0401283	0.195672	0.158107	TIMP1/MMP3/MMP1	3
GO:0071706	tumor necrosis factor superfamily cytokine production	3/76	187/18800	0.0401283	0.195672	0.158107	LILRA5/CD274/OAS2	3
GO:1903555	regulation of tumor necrosis factor superfamily cytokine production	3/76	187/18800	0.0401283	0.195672	0.158107	LILRA5/CD274/OAS2	3
GO:0051279	regulation of release of sequestered calcium ion into cytosol	2/76	80/18800	0.0416163	0.202301	0.163464	CXCL11/CXCL10	2
GO:0050731	positive regulation of peptidyl-tyrosine phosphorylation	3/76	190/18800	0.041746	0.202307	0.163469	LILRA5/PARP9/FGF10	3
GO:0051701	biological process involved in interaction with host	3/76	191/18800	0.0422925	0.202527	0.163646	IFITM3/LY6E/GPR15	3
GO:0033674	positive regulation of kinase activity	5/76	476/18800	0.0435175	0.202527	0.163646	LILRA5/TCIM/SOCS1/SLC11A1/CHI3L1	5
GO:0002604	regulation of dendritic cell antigen processing and presentation	1/76	11/18800	0.0435914	0.202527	0.163646	SLC11A1	1
GO:0002765	immune response-inhibiting signal transduction	1/76	11/18800	0.0435914	0.202527	0.163646	LILRB2	1
GO:0007494	midgut development	1/76	11/18800	0.0435914	0.202527	0.163646	HMGCS2	1
GO:0046689	response to mercury ion	1/76	11/18800	0.0435914	0.202527	0.163646	AQP9	1
GO:0048241	epinephrine transport	1/76	11/18800	0.0435914	0.202527	0.163646	LY6E	1
GO:0051561	positive regulation of mitochondrial calcium ion concentration	1/76	11/18800	0.0435914	0.202527	0.163646	TGM2	1
GO:0060174	limb bud formation	1/76	11/18800	0.0435914	0.202527	0.163646	FGF10	1
GO:0060601	lateral sprouting from an epithelium	1/76	11/18800	0.0435914	0.202527	0.163646	FGF10	1
GO:0071609	chemokine (C-C motif) ligand 5 production	1/76	11/18800	0.0435914	0.202527	0.163646	MCOLN2	1
GO:0071649	regulation of chemokine (C-C motif) ligand 5 production	1/76	11/18800	0.0435914	0.202527	0.163646	MCOLN2	1
GO:1901030	positive regulation of mitochondrial outer membrane permeabilization involved in apoptotic signaling pathway	1/76	11/18800	0.0435914	0.202527	0.163646	GZMB	1
GO:1990440	positive regulation of transcription from RNA polymerase II promoter in response to endoplasmic reticulum stress	1/76	11/18800	0.0435914	0.202527	0.163646	CEBPB	1
GO:0031334	positive regulation of protein-containing complex assembly	3/76	194/18800	0.0439537	0.203609	0.16452	WARS1/MMP3/MMP1	3
GO:0033273	response to vitamin	2/76	83/18800	0.0444729	0.204809	0.16549	KYNU/CXCL10	2
GO:0042509	regulation of tyrosine phosphorylation of STAT protein	2/76	83/18800	0.0444729	0.204809	0.16549	PARP9/SOCS1	2
GO:0051235	maintenance of location	4/76	331/18800	0.0450938	0.207064	0.167311	MCOLN2/CXCL11/S100A9/CXCL10	4
GO:0002764	immune response-regulating signaling pathway	5/76	482/18800	0.0455002	0.207638	0.167775	LILRB2/MNDA/GBP1/FCGR3A/FCGR1BP	5
GO:0098586	cellular response to virus	2/76	85/18800	0.0464167	0.207638	0.167775	CXCL10/IFI6	2
GO:2000106	regulation of leukocyte apoptotic process	2/76	85/18800	0.0464167	0.207638	0.167775	CD274/IDO1	2
GO:0071674	mononuclear cell migration	3/76	199/18800	0.0467941	0.207638	0.167775	CXCL11/CXCL10/GPR15	3
GO:0001867	complement activation, lectin pathway	1/76	12/18800	0.04746	0.207638	0.167775	SERPING1	1
GO:0001921	positive regulation of receptor recycling	1/76	12/18800	0.04746	0.207638	0.167775	RAMP3	1
GO:0015803	branched-chain amino acid transport	1/76	12/18800	0.04746	0.207638	0.167775	SLC6A20	1
GO:0032817	regulation of natural killer cell proliferation	1/76	12/18800	0.04746	0.207638	0.167775	FCGR3A	1
GO:0035112	genitalia morphogenesis	1/76	12/18800	0.04746	0.207638	0.167775	FGF10	1
GO:0035739	CD4-positive, alpha-beta T cell proliferation	1/76	12/18800	0.04746	0.207638	0.167775	CD274	1
GO:0045916	negative regulation of complement activation	1/76	12/18800	0.04746	0.207638	0.167775	SERPING1	1
GO:0046541	saliva secretion	1/76	12/18800	0.04746	0.207638	0.167775	FGF10	1
GO:0051549	positive regulation of keratinocyte migration	1/76	12/18800	0.04746	0.207638	0.167775	FGF10	1
GO:0060019	radial glial cell differentiation	1/76	12/18800	0.04746	0.207638	0.167775	FGF10	1
GO:0070341	fat cell proliferation	1/76	12/18800	0.04746	0.207638	0.167775	FGF10	1
GO:0140289	protein mono-ADP-ribosylation	1/76	12/18800	0.04746	0.207638	0.167775	PARP9	1
GO:2000561	regulation of CD4-positive, alpha-beta T cell proliferation	1/76	12/18800	0.04746	0.207638	0.167775	CD274	1
GO:0009612	response to mechanical stimulus	3/76	201/18800	0.0479553	0.209223	0.169056	FOSL1/CXCL10/CHI3L1	3
GO:0007260	tyrosine phosphorylation of STAT protein	2/76	87/18800	0.0483914	0.209386	0.169188	PARP9/SOCS1	2
GO:0045069	regulation of viral genome replication	2/76	87/18800	0.0483914	0.209386	0.169188	IFITM3/OAS2	2
GO:0050829	defense response to Gram-negative bacterium	2/76	87/18800	0.0483914	0.209386	0.169188	SLC11A1/SELP	2
GO:1901652	response to peptide	5/76	491/18800	0.048575	0.209605	0.169365	RAMP3/SOCS1/TIMP1/MMP3/HMGCS2	5
GO:0060541	respiratory system development	3/76	203/18800	0.0491306	0.211423	0.170834	HMGCS2/FGF10/CHI3L1	3
GO:0007589	body fluid secretion	2/76	89/18800	0.0503963	0.214942	0.173678	OAS2/FGF10	2
GO:0002524	hypersensitivity	1/76	13/18800	0.0513132	0.214942	0.173678	FCGR3A	1
GO:0009176	pyrimidine deoxyribonucleoside monophosphate metabolic process	1/76	13/18800	0.0513132	0.214942	0.173678	TYMP	1
GO:0010771	negative regulation of cell morphogenesis involved in differentiation	1/76	13/18800	0.0513132	0.214942	0.173678	GBP1	1
GO:0015816	glycine transport	1/76	13/18800	0.0513132	0.214942	0.173678	SLC6A20	1
GO:0046642	negative regulation of alpha-beta T cell proliferation	1/76	13/18800	0.0513132	0.214942	0.173678	CD274	1
GO:0070486	leukocyte aggregation	1/76	13/18800	0.0513132	0.214942	0.173678	S100A9	1
GO:1900025	negative regulation of substrate adhesion-dependent cell spreading	1/76	13/18800	0.0513132	0.214942	0.173678	GBP1	1
GO:1900452	regulation of long-term synaptic depression	1/76	13/18800	0.0513132	0.214942	0.173678	LILRB2	1
GO:1905874	regulation of postsynaptic density organization	1/76	13/18800	0.0513132	0.214942	0.173678	LILRB2	1
GO:0045637	regulation of myeloid cell differentiation	3/76	208/18800	0.0521305	0.217787	0.175976	LILRB3/CSF3R/CEBPB	3
GO:1903351	cellular response to dopamine	2/76	91/18800	0.0524309	0.218132	0.176255	TGM2/GNA15	2
GO:0045861	negative regulation of proteolysis	4/76	350/18800	0.0533412	0.218132	0.176255	TIMP1/IFI6/SERPING1/SERPINA3	4
GO:1903035	negative regulation of response to wounding	2/76	92/18800	0.0534591	0.218132	0.176255	THBD/SERPING1	2
GO:1903350	response to dopamine	2/76	92/18800	0.0534591	0.218132	0.176255	TGM2/GNA15	2
GO:0001787	natural killer cell proliferation	1/76	14/18800	0.055151	0.218132	0.176255	FCGR3A	1
GO:0009159	deoxyribonucleoside monophosphate catabolic process	1/76	14/18800	0.055151	0.218132	0.176255	TYMP	1
GO:0010838	positive regulation of keratinocyte proliferation	1/76	14/18800	0.055151	0.218132	0.176255	FGF10	1
GO:0015697	quaternary ammonium group transport	1/76	14/18800	0.055151	0.218132	0.176255	SLC6A20	1
GO:0019755	one-carbon compound transport	1/76	14/18800	0.055151	0.218132	0.176255	AQP9	1
GO:0035563	positive regulation of chromatin binding	1/76	14/18800	0.055151	0.218132	0.176255	PARP9	1
GO:0035630	bone mineralization involved in bone maturation	1/76	14/18800	0.055151	0.218132	0.176255	SNX10	1
GO:0042182	ketone catabolic process	1/76	14/18800	0.055151	0.218132	0.176255	KYNU	1
GO:0043374	CD8-positive, alpha-beta T cell differentiation	1/76	14/18800	0.055151	0.218132	0.176255	SOCS1	1
GO:0043650	dicarboxylic acid biosynthetic process	1/76	14/18800	0.055151	0.218132	0.176255	KYNU	1
GO:0046348	amino sugar catabolic process	1/76	14/18800	0.055151	0.218132	0.176255	CHI3L1	1
GO:0050930	induction of positive chemotaxis	1/76	14/18800	0.055151	0.218132	0.176255	FGF10	1
GO:0051547	regulation of keratinocyte migration	1/76	14/18800	0.055151	0.218132	0.176255	FGF10	1
GO:0051917	regulation of fibrinolysis	1/76	14/18800	0.055151	0.218132	0.176255	THBD	1
GO:0072531	pyrimidine-containing compound transmembrane transport	1/76	14/18800	0.055151	0.218132	0.176255	AQP9	1
GO:1905049	negative regulation of metallopeptidase activity	1/76	14/18800	0.055151	0.218132	0.176255	TIMP1	1
GO:0034764	positive regulation of transmembrane transport	3/76	213/18800	0.0552176	0.218132	0.176255	RAMP3/CXCL11/CXCL10	3
GO:0045582	positive regulation of T cell differentiation	2/76	94/18800	0.0555371	0.218132	0.176255	LILRB2/SOCS1	2
GO:0045739	positive regulation of DNA repair	2/76	94/18800	0.0555371	0.218132	0.176255	PARP9/FGF10	2
GO:1901606	alpha-amino acid catabolic process	2/76	94/18800	0.0555371	0.218132	0.176255	KYNU/IDO1	2
GO:0002685	regulation of leukocyte migration	3/76	218/18800	0.0583907	0.223277	0.180412	CHST2/SELP/CXCL10	3
GO:0008593	regulation of Notch signaling pathway	2/76	97/18800	0.0587066	0.223277	0.180412	TCIM/FGF10	2
GO:0032755	positive regulation of interleukin-6 production	2/76	97/18800	0.0587066	0.223277	0.180412	LILRA5/LILRB2	2
GO:2001237	negative regulation of extrinsic apoptotic signaling pathway	2/76	97/18800	0.0587066	0.223277	0.180412	IFI6/FGF10	2
GO:0002468	dendritic cell antigen processing and presentation	1/76	15/18800	0.0589734	0.223277	0.180412	SLC11A1	1
GO:0002836	positive regulation of response to tumor cell	1/76	15/18800	0.0589734	0.223277	0.180412	CD274	1
GO:0002839	positive regulation of immune response to tumor cell	1/76	15/18800	0.0589734	0.223277	0.180412	CD274	1
GO:0006206	pyrimidine nucleobase metabolic process	1/76	15/18800	0.0589734	0.223277	0.180412	TYMP	1
GO:0032897	negative regulation of viral transcription	1/76	15/18800	0.0589734	0.223277	0.180412	IFITM3	1
GO:0042415	norepinephrine metabolic process	1/76	15/18800	0.0589734	0.223277	0.180412	LY6E	1
GO:0042976	activation of Janus kinase activity	1/76	15/18800	0.0589734	0.223277	0.180412	SOCS1	1
GO:0046007	negative regulation of activated T cell proliferation	1/76	15/18800	0.0589734	0.223277	0.180412	CD274	1
GO:0060572	morphogenesis of an epithelial bud	1/76	15/18800	0.0589734	0.223277	0.180412	FGF10	1
GO:0071599	otic vesicle development	1/76	15/18800	0.0589734	0.223277	0.180412	FGF10	1
GO:0071639	positive regulation of monocyte chemotactic protein-1 production	1/76	15/18800	0.0589734	0.223277	0.180412	MCOLN2	1
GO:0070374	positive regulation of ERK1 and ERK2 cascade	3/76	220/18800	0.0596838	0.224522	0.181418	RAMP3/FGF10/CHI3L1	3
GO:0007596	blood coagulation	3/76	221/18800	0.0603354	0.224522	0.181418	THBD/SELP/SERPING1	3
GO:0050764	regulation of phagocytosis	2/76	99/18800	0.0608539	0.224522	0.181418	TGM2/SLC11A1	2
GO:0050870	positive regulation of T cell activation	3/76	223/18800	0.0616487	0.224522	0.181418	CD274/LILRB2/SOCS1	3
GO:0019080	viral gene expression	2/76	100/18800	0.0619376	0.224522	0.181418	PARP9/IFITM3	2
GO:0001574	ganglioside biosynthetic process	1/76	16/18800	0.0627806	0.224522	0.181418	ST3GAL5	1
GO:0001991	regulation of systemic arterial blood pressure by circulatory renin-angiotensin	1/76	16/18800	0.0627806	0.224522	0.181418	SUCNR1	1
GO:0002921	negative regulation of humoral immune response	1/76	16/18800	0.0627806	0.224522	0.181418	SERPING1	1
GO:0006828	manganese ion transport	1/76	16/18800	0.0627806	0.224522	0.181418	SLC11A1	1
GO:0007028	cytoplasm organization	1/76	16/18800	0.0627806	0.224522	0.181418	FOSL1	1
GO:0017014	protein nitrosylation	1/76	16/18800	0.0627806	0.224522	0.181418	S100A9	1
GO:0018119	peptidyl-cysteine S-nitrosylation	1/76	16/18800	0.0627806	0.224522	0.181418	S100A9	1
GO:0018146	keratan sulfate biosynthetic process	1/76	16/18800	0.0627806	0.224522	0.181418	CHST2	1
GO:0042532	negative regulation of tyrosine phosphorylation of STAT protein	1/76	16/18800	0.0627806	0.224522	0.181418	SOCS1	1
GO:0045342	MHC class II biosynthetic process	1/76	16/18800	0.0627806	0.224522	0.181418	SLC11A1	1
GO:0050872	white fat cell differentiation	1/76	16/18800	0.0627806	0.224522	0.181418	FGF10	1
GO:0051238	sequestering of metal ion	1/76	16/18800	0.0627806	0.224522	0.181418	S100A9	1
GO:1901163	regulation of trophoblast cell migration	1/76	16/18800	0.0627806	0.224522	0.181418	TIMP1	1
GO:2001034	positive regulation of double-strand break repair via nonhomologous end joining	1/76	16/18800	0.0627806	0.224522	0.181418	PARP9	1
GO:2001044	regulation of integrin-mediated signaling pathway	1/76	16/18800	0.0627806	0.224522	0.181418	TIMP1	1
GO:0002460	adaptive immune response based on somatic recombination of immune receptors built from immunoglobulin superfamily domains	4/76	370/18800	0.0628546	0.224522	0.181418	CD274/SLC11A1/FCGR3A/SERPING1	4
GO:0050920	regulation of chemotaxis	3/76	225/18800	0.0629755	0.224522	0.181418	SUCNR1/CXCL10/FGF10	3
GO:0032963	collagen metabolic process	2/76	101/18800	0.0630279	0.224522	0.181418	MMP3/MMP1	2
GO:0051346	negative regulation of hydrolase activity	4/76	371/18800	0.0633525	0.224522	0.181418	TIMP1/IFI6/SERPING1/SERPINA3	4
GO:0050817	coagulation	3/76	226/18800	0.0636438	0.224522	0.181418	THBD/SELP/SERPING1	3
GO:0035710	CD4-positive, alpha-beta T cell activation	2/76	102/18800	0.0641247	0.224522	0.181418	CD274/SOCS1	2
GO:1902106	negative regulation of leukocyte differentiation	2/76	102/18800	0.0641247	0.224522	0.181418	LILRB3/SOCS1	2
GO:0007599	hemostasis	3/76	227/18800	0.0643155	0.224522	0.181418	THBD/SELP/SERPING1	3
GO:0018108	peptidyl-tyrosine phosphorylation	4/76	373/18800	0.0643545	0.224522	0.181418	LILRA5/PARP9/SOCS1/FGF10	4
GO:0032760	positive regulation of tumor necrosis factor production	2/76	103/18800	0.065228	0.224522	0.181418	LILRA5/OAS2	2
GO:0042102	positive regulation of T cell proliferation	2/76	103/18800	0.065228	0.224522	0.181418	CD274/LILRB2	2
GO:1903076	regulation of protein localization to plasma membrane	2/76	103/18800	0.065228	0.224522	0.181418	RAMP3/GBP1	2
GO:1905477	positive regulation of protein localization to membrane	2/76	103/18800	0.065228	0.224522	0.181418	RAMP3/GZMB	2
GO:2000116	regulation of cysteine-type endopeptidase activity	3/76	229/18800	0.0656687	0.224522	0.181418	S100A9/PSMB9/IFI6	3
GO:0018212	peptidyl-tyrosine modification	4/76	376/18800	0.0658731	0.224522	0.181418	LILRA5/PARP9/SOCS1/FGF10	4
GO:0007200	phospholipase C-activating G protein-coupled receptor signaling pathway	2/76	104/18800	0.0663378	0.224522	0.181418	TGM2/GNA15	2
GO:0002830	positive regulation of type 2 immune response	1/76	17/18800	0.0665726	0.224522	0.181418	IDO1	1
GO:0010819	regulation of T cell chemotaxis	1/76	17/18800	0.0665726	0.224522	0.181418	CXCL10	1
GO:0016114	terpenoid biosynthetic process	1/76	17/18800	0.0665726	0.224522	0.181418	HMGCS2	1
GO:0030949	positive regulation of vascular endothelial growth factor receptor signaling pathway	1/76	17/18800	0.0665726	0.224522	0.181418	FGF10	1
GO:0033623	regulation of integrin activation	1/76	17/18800	0.0665726	0.224522	0.181418	SELP	1
GO:0048557	embryonic digestive tract morphogenesis	1/76	17/18800	0.0665726	0.224522	0.181418	FGF10	1
GO:0051412	response to corticosterone	1/76	17/18800	0.0665726	0.224522	0.181418	FOSL1	1
GO:0051770	positive regulation of nitric-oxide synthase biosynthetic process	1/76	17/18800	0.0665726	0.224522	0.181418	NAMPT	1
GO:0051969	regulation of transmission of nerve impulse	1/76	17/18800	0.0665726	0.224522	0.181418	TYMP	1
GO:0061158	3'-UTR-mediated mRNA destabilization	1/76	17/18800	0.0665726	0.224522	0.181418	PLEKHN1	1
GO:0061450	trophoblast cell migration	1/76	17/18800	0.0665726	0.224522	0.181418	TIMP1	1
GO:0071732	cellular response to nitric oxide	1/76	17/18800	0.0665726	0.224522	0.181418	MMP3	1
GO:0086103	G protein-coupled receptor signaling pathway involved in heart process	1/76	17/18800	0.0665726	0.224522	0.181418	RAMP3	1
GO:0090594	inflammatory response to wounding	1/76	17/18800	0.0665726	0.224522	0.181418	TIMP1	1
GO:0140374	antiviral innate immune response	1/76	17/18800	0.0665726	0.224522	0.181418	CXCL10	1
GO:0046634	regulation of alpha-beta T cell activation	2/76	105/18800	0.0674539	0.224747	0.1816	CD274/SOCS1	2
GO:0071868	cellular response to monoamine stimulus	2/76	105/18800	0.0674539	0.224747	0.1816	TGM2/GNA15	2
GO:0071870	cellular response to catecholamine stimulus	2/76	105/18800	0.0674539	0.224747	0.1816	TGM2/GNA15	2
GO:0002274	myeloid leukocyte activation	3/76	232/18800	0.0677232	0.224747	0.1816	SUCNR1/BATF3/SLC11A1	3
GO:0042116	macrophage activation	2/76	106/18800	0.0685762	0.224747	0.1816	SUCNR1/SLC11A1	2
GO:1903707	negative regulation of hemopoiesis	2/76	106/18800	0.0685762	0.224747	0.1816	LILRB3/SOCS1	2
GO:0008637	apoptotic mitochondrial changes	2/76	107/18800	0.0697048	0.224747	0.1816	GZMB/IFI6	2
GO:0019882	antigen processing and presentation	2/76	107/18800	0.0697048	0.224747	0.1816	LILRB2/SLC11A1	2
GO:0045621	positive regulation of lymphocyte differentiation	2/76	107/18800	0.0697048	0.224747	0.1816	LILRB2/SOCS1	2
GO:1903557	positive regulation of tumor necrosis factor superfamily cytokine production	2/76	107/18800	0.0697048	0.224747	0.1816	LILRA5/OAS2	2
GO:0001696	gastric acid secretion	1/76	18/18800	0.0703494	0.224747	0.1816	SNX10	1
GO:0002281	macrophage activation involved in immune response	1/76	18/18800	0.0703494	0.224747	0.1816	SUCNR1	1
GO:0002827	positive regulation of T-helper 1 type immune response	1/76	18/18800	0.0703494	0.224747	0.1816	SLC11A1	1
GO:0003159	morphogenesis of an endothelium	1/76	18/18800	0.0703494	0.224747	0.1816	CXCL10	1
GO:0006044	N-acetylglucosamine metabolic process	1/76	18/18800	0.0703494	0.224747	0.1816	CHST2	1
GO:0007250	activation of NF-kappaB-inducing kinase activity	1/76	18/18800	0.0703494	0.224747	0.1816	CHI3L1	1
GO:0009125	nucleoside monophosphate catabolic process	1/76	18/18800	0.0703494	0.224747	0.1816	TYMP	1
GO:0030540	female genitalia development	1/76	18/18800	0.0703494	0.224747	0.1816	FGF10	1
GO:0030889	negative regulation of B cell proliferation	1/76	18/18800	0.0703494	0.224747	0.1816	MNDA	1
GO:0042339	keratan sulfate metabolic process	1/76	18/18800	0.0703494	0.224747	0.1816	CHST2	1
GO:0045116	protein neddylation	1/76	18/18800	0.0703494	0.224747	0.1816	TRIM40	1
GO:0060602	branch elongation of an epithelium	1/76	18/18800	0.0703494	0.224747	0.1816	FGF10	1
GO:0060644	mammary gland epithelial cell differentiation	1/76	18/18800	0.0703494	0.224747	0.1816	CEBPB	1
GO:0061154	endothelial tube morphogenesis	1/76	18/18800	0.0703494	0.224747	0.1816	CXCL10	1
GO:0072567	chemokine (C-X-C motif) ligand 2 production	1/76	18/18800	0.0703494	0.224747	0.1816	MCOLN2	1
GO:2000341	regulation of chemokine (C-X-C motif) ligand 2 production	1/76	18/18800	0.0703494	0.224747	0.1816	MCOLN2	1
GO:0071867	response to monoamine	2/76	108/18800	0.0708394	0.225398	0.182126	TGM2/GNA15	2
GO:0071869	response to catecholamine	2/76	108/18800	0.0708394	0.225398	0.182126	TGM2/GNA15	2
GO:0045444	fat cell differentiation	3/76	237/18800	0.0712123	0.226128	0.182716	SOCS1/FGF10/CEBPB	3
GO:0009408	response to heat	2/76	109/18800	0.0719802	0.227534	0.183852	TCIM/CXCL10	2
GO:0071887	leukocyte apoptotic process	2/76	109/18800	0.0719802	0.227534	0.183852	CD274/IDO1	2
GO:0002824	positive regulation of adaptive immune response based on somatic recombination of immune receptors built from immunoglobulin superfamily domains	2/76	110/18800	0.073127	0.227534	0.183852	CD274/SLC11A1	2
GO:0032611	interleukin-1 beta production	2/76	110/18800	0.073127	0.227534	0.183852	LILRA5/MNDA	2
GO:0032651	regulation of interleukin-1 beta production	2/76	110/18800	0.073127	0.227534	0.183852	LILRA5/MNDA	2
GO:1901222	regulation of NIK/NF-kappaB signaling	2/76	110/18800	0.073127	0.227534	0.183852	TRIM40/TCIM	2
GO:0002523	leukocyte migration involved in inflammatory response	1/76	19/18800	0.0741112	0.227534	0.183852	S100A9	1
GO:0007213	G protein-coupled acetylcholine receptor signaling pathway	1/76	19/18800	0.0741112	0.227534	0.183852	GNA15	1
GO:0009223	pyrimidine deoxyribonucleotide catabolic process	1/76	19/18800	0.0741112	0.227534	0.183852	TYMP	1
GO:0010544	negative regulation of platelet activation	1/76	19/18800	0.0741112	0.227534	0.183852	THBD	1
GO:0032695	negative regulation of interleukin-12 production	1/76	19/18800	0.0741112	0.227534	0.183852	LILRA5	1
GO:0043652	engulfment of apoptotic cell	1/76	19/18800	0.0741112	0.227534	0.183852	XKR9	1
GO:0046782	regulation of viral transcription	1/76	19/18800	0.0741112	0.227534	0.183852	IFITM3	1
GO:0051546	keratinocyte migration	1/76	19/18800	0.0741112	0.227534	0.183852	FGF10	1
GO:0051900	regulation of mitochondrial depolarization	1/76	19/18800	0.0741112	0.227534	0.183852	IFI6	1
GO:0097709	connective tissue replacement	1/76	19/18800	0.0741112	0.227534	0.183852	TIMP1	1
GO:1902170	cellular response to reactive nitrogen species	1/76	19/18800	0.0741112	0.227534	0.183852	MMP3	1
GO:0071347	cellular response to interleukin-1	2/76	111/18800	0.0742797	0.227608	0.183912	GBP1/CEBPB	2
GO:0009063	cellular amino acid catabolic process	2/76	112/18800	0.0754382	0.230709	0.186418	KYNU/IDO1	2
GO:0002837	regulation of immune response to tumor cell	1/76	20/18800	0.0778579	0.23402	0.189092	CD274	1
GO:0032616	interleukin-13 production	1/76	20/18800	0.0778579	0.23402	0.189092	LILRA5	1
GO:0032656	regulation of interleukin-13 production	1/76	20/18800	0.0778579	0.23402	0.189092	LILRA5	1
GO:0042693	muscle cell fate commitment	1/76	20/18800	0.0778579	0.23402	0.189092	FGF10	1
GO:0043011	myeloid dendritic cell differentiation	1/76	20/18800	0.0778579	0.23402	0.189092	BATF3	1
GO:0070233	negative regulation of T cell apoptotic process	1/76	20/18800	0.0778579	0.23402	0.189092	IDO1	1
GO:0090026	positive regulation of monocyte chemotaxis	1/76	20/18800	0.0778579	0.23402	0.189092	CXCL10	1
GO:0097503	sialylation	1/76	20/18800	0.0778579	0.23402	0.189092	ST3GAL5	1
GO:1903209	positive regulation of oxidative stress-induced cell death	1/76	20/18800	0.0778579	0.23402	0.189092	MMP3	1
GO:0002821	positive regulation of adaptive immune response	2/76	115/18800	0.0789486	0.236395	0.191012	CD274/SLC11A1	2
GO:0046916	cellular transition metal ion homeostasis	2/76	115/18800	0.0789486	0.236395	0.191012	SLC11A1/S100A9	2
GO:0043254	regulation of protein-containing complex assembly	4/76	401/18800	0.0792519	0.236655	0.191222	WARS1/SELP/MMP3/MMP1	4
GO:0002761	regulation of myeloid leukocyte differentiation	2/76	117/18800	0.081317	0.236655	0.191222	LILRB3/CEBPB	2
GO:0032609	interferon-gamma production	2/76	117/18800	0.081317	0.236655	0.191222	CD274/SLC11A1	2
GO:0032649	regulation of interferon-gamma production	2/76	117/18800	0.081317	0.236655	0.191222	CD274/SLC11A1	2
GO:0034655	nucleobase-containing compound catabolic process	4/76	405/18800	0.0815104	0.236655	0.191222	PLEKHN1/SLC11A1/OAS2/TYMP	4
GO:0006244	pyrimidine nucleotide catabolic process	1/76	21/18800	0.0815897	0.236655	0.191222	TYMP	1
GO:0030449	regulation of complement activation	1/76	21/18800	0.0815897	0.236655	0.191222	SERPING1	1
GO:0032069	regulation of nuclease activity	1/76	21/18800	0.0815897	0.236655	0.191222	OAS2	1
GO:0033762	response to glucagon	1/76	21/18800	0.0815897	0.236655	0.191222	HMGCS2	1
GO:0051767	nitric-oxide synthase biosynthetic process	1/76	21/18800	0.0815897	0.236655	0.191222	NAMPT	1
GO:0051769	regulation of nitric-oxide synthase biosynthetic process	1/76	21/18800	0.0815897	0.236655	0.191222	NAMPT	1
GO:0051882	mitochondrial depolarization	1/76	21/18800	0.0815897	0.236655	0.191222	IFI6	1
GO:0071605	monocyte chemotactic protein-1 production	1/76	21/18800	0.0815897	0.236655	0.191222	MCOLN2	1
GO:0071637	regulation of monocyte chemotactic protein-1 production	1/76	21/18800	0.0815897	0.236655	0.191222	MCOLN2	1
GO:0071731	response to nitric oxide	1/76	21/18800	0.0815897	0.236655	0.191222	MMP3	1
GO:0090280	positive regulation of calcium ion import	1/76	21/18800	0.0815897	0.236655	0.191222	RAMP3	1
GO:1901739	regulation of myoblast fusion	1/76	21/18800	0.0815897	0.236655	0.191222	CXCL10	1
GO:0051897	positive regulation of protein kinase B signaling	2/76	119/18800	0.0837073	0.242351	0.195825	RAMP3/CHI3L1	2
GO:0001919	regulation of receptor recycling	1/76	22/18800	0.0853066	0.242523	0.195964	RAMP3	1
GO:0002834	regulation of response to tumor cell	1/76	22/18800	0.0853066	0.242523	0.195964	CD274	1
GO:0009129	pyrimidine nucleoside monophosphate metabolic process	1/76	22/18800	0.0853066	0.242523	0.195964	TYMP	1
GO:0030277	maintenance of gastrointestinal epithelium	1/76	22/18800	0.0853066	0.242523	0.195964	SERPINA3	1
GO:0034755	iron ion transmembrane transport	1/76	22/18800	0.0853066	0.242523	0.195964	SLC11A1	1
GO:0035584	calcium-mediated signaling using intracellular calcium source	1/76	22/18800	0.0853066	0.242523	0.195964	SELP	1
GO:0060487	lung epithelial cell differentiation	1/76	22/18800	0.0853066	0.242523	0.195964	FGF10	1
GO:0070269	pyroptosis	1/76	22/18800	0.0853066	0.242523	0.195964	GZMB	1
GO:0072574	hepatocyte proliferation	1/76	22/18800	0.0853066	0.242523	0.195964	CEBPB	1
GO:0072575	epithelial cell proliferation involved in liver morphogenesis	1/76	22/18800	0.0853066	0.242523	0.195964	CEBPB	1
GO:0061448	connective tissue development	3/76	260/18800	0.0882709	0.249446	0.201557	TIMP1/HMGCS2/CHI3L1	3
GO:0032355	response to estradiol	2/76	123/18800	0.088552	0.249446	0.201557	RAMP3/FGF10	2
GO:0006833	water transport	1/76	23/18800	0.0890086	0.249446	0.201557	AQP9	1
GO:0030194	positive regulation of blood coagulation	1/76	23/18800	0.0890086	0.249446	0.201557	THBD	1
GO:0060479	lung cell differentiation	1/76	23/18800	0.0890086	0.249446	0.201557	FGF10	1
GO:0060571	morphogenesis of an epithelial fold	1/76	23/18800	0.0890086	0.249446	0.201557	FGF10	1
GO:0072576	liver morphogenesis	1/76	23/18800	0.0890086	0.249446	0.201557	CEBPB	1
GO:1900048	positive regulation of hemostasis	1/76	23/18800	0.0890086	0.249446	0.201557	THBD	1
GO:0042177	negative regulation of protein catabolic process	2/76	124/18800	0.0897761	0.250261	0.202216	TRIM40/TIMP1	2
GO:0046660	female sex differentiation	2/76	124/18800	0.0897761	0.250261	0.202216	FGF10/CEBPB	2
GO:1904375	regulation of protein localization to cell periphery	2/76	124/18800	0.0897761	0.250261	0.202216	RAMP3/GBP1	2
GO:0007611	learning or memory	3/76	264/18800	0.0914	0.250852	0.202694	LILRB2/FOSL1/CEBPB	3
GO:0001759	organ induction	1/76	24/18800	0.0926959	0.250852	0.202694	FGF10	1
GO:0003081	regulation of systemic arterial blood pressure by renin-angiotensin	1/76	24/18800	0.0926959	0.250852	0.202694	SUCNR1	1
GO:0006213	pyrimidine nucleoside metabolic process	1/76	24/18800	0.0926959	0.250852	0.202694	TYMP	1
GO:0007035	vacuolar acidification	1/76	24/18800	0.0926959	0.250852	0.202694	SLC11A1	1
GO:0009162	deoxyribonucleoside monophosphate metabolic process	1/76	24/18800	0.0926959	0.250852	0.202694	TYMP	1
GO:0017121	plasma membrane phospholipid scrambling	1/76	24/18800	0.0926959	0.250852	0.202694	XKR9	1
GO:0019835	cytolysis	1/76	24/18800	0.0926959	0.250852	0.202694	GZMB	1
GO:0030539	male genitalia development	1/76	24/18800	0.0926959	0.250852	0.202694	FGF10	1
GO:0035458	cellular response to interferon-beta	1/76	24/18800	0.0926959	0.250852	0.202694	MNDA	1
GO:0035561	regulation of chromatin binding	1/76	24/18800	0.0926959	0.250852	0.202694	PARP9	1
GO:0036003	positive regulation of transcription from RNA polymerase II promoter in response to stress	1/76	24/18800	0.0926959	0.250852	0.202694	CEBPB	1
GO:0050820	positive regulation of coagulation	1/76	24/18800	0.0926959	0.250852	0.202694	THBD	1
GO:0051043	regulation of membrane protein ectodomain proteolysis	1/76	24/18800	0.0926959	0.250852	0.202694	TIMP1	1
GO:0060563	neuroepithelial cell differentiation	1/76	24/18800	0.0926959	0.250852	0.202694	CEBPB	1
GO:0072530	purine-containing compound transmembrane transport	1/76	24/18800	0.0926959	0.250852	0.202694	AQP9	1
GO:1901028	regulation of mitochondrial outer membrane permeabilization involved in apoptotic signaling pathway	1/76	24/18800	0.0926959	0.250852	0.202694	GZMB	1
GO:0032612	interleukin-1 production	2/76	129/18800	0.0959714	0.252967	0.204402	LILRA5/MNDA	2
GO:0032652	regulation of interleukin-1 production	2/76	129/18800	0.0959714	0.252967	0.204402	LILRA5/MNDA	2
GO:2001022	positive regulation of response to DNA damage stimulus	2/76	129/18800	0.0959714	0.252967	0.204402	PARP9/FGF10	2
GO:0002438	acute inflammatory response to antigenic stimulus	1/76	25/18800	0.0963684	0.252967	0.204402	FCGR3A	1
GO:0003071	renal system process involved in regulation of systemic arterial blood pressure	1/76	25/18800	0.0963684	0.252967	0.204402	SUCNR1	1
GO:0006817	phosphate ion transport	1/76	25/18800	0.0963684	0.252967	0.204402	CEBPB	1
GO:0009219	pyrimidine deoxyribonucleotide metabolic process	1/76	25/18800	0.0963684	0.252967	0.204402	TYMP	1
GO:0032469	endoplasmic reticulum calcium ion homeostasis	1/76	25/18800	0.0963684	0.252967	0.204402	TGM2	1
GO:0032753	positive regulation of interleukin-4 production	1/76	25/18800	0.0963684	0.252967	0.204402	CEBPB	1
GO:0032816	positive regulation of natural killer cell activation	1/76	25/18800	0.0963684	0.252967	0.204402	FCGR3A	1
GO:0035821	modulation of process of other organism	1/76	25/18800	0.0963684	0.252967	0.204402	S100A9	1
GO:0045662	negative regulation of myoblast differentiation	1/76	25/18800	0.0963684	0.252967	0.204402	CXCL10	1
GO:0046639	negative regulation of alpha-beta T cell differentiation	1/76	25/18800	0.0963684	0.252967	0.204402	SOCS1	1
GO:0050860	negative regulation of T cell receptor signaling pathway	1/76	25/18800	0.0963684	0.252967	0.204402	GBP1	1
GO:0050927	positive regulation of positive chemotaxis	1/76	25/18800	0.0963684	0.252967	0.204402	FGF10	1
GO:0051560	mitochondrial calcium ion homeostasis	1/76	25/18800	0.0963684	0.252967	0.204402	TGM2	1
GO:1903077	negative regulation of protein localization to plasma membrane	1/76	25/18800	0.0963684	0.252967	0.204402	GBP1	1
GO:1905048	regulation of metallopeptidase activity	1/76	25/18800	0.0963684	0.252967	0.204402	TIMP1	1
GO:0030168	platelet activation	2/76	130/18800	0.097225	0.253946	0.205193	THBD/SELP	2
GO:0042476	odontogenesis	2/76	130/18800	0.097225	0.253946	0.205193	SNX10/FGF10	2
GO:0048565	digestive tract development	2/76	130/18800	0.097225	0.253946	0.205193	HMGCS2/FGF10	2
GO:1903131	mononuclear cell differentiation	4/76	433/18800	0.0982018	0.254921	0.205981	BATF3/LILRB2/SOCS1/CEBPB	4
GO:0001909	leukocyte mediated cytotoxicity	2/76	131/18800	0.0984833	0.254921	0.205981	GZMB/FCGR3A	2
GO:0006022	aminoglycan metabolic process	2/76	131/18800	0.0984833	0.254921	0.205981	CHST2/CHI3L1	2
GO:0035270	endocrine system development	2/76	132/18800	0.0997463	0.254921	0.205981	LY6E/FGF10	2
GO:1900180	regulation of protein localization to nucleus	2/76	132/18800	0.0997463	0.254921	0.205981	TRIM40/PARP9	2
GO:0001573	ganglioside metabolic process	1/76	26/18800	0.100026	0.254921	0.205981	ST3GAL5	1
GO:0030878	thyroid gland development	1/76	26/18800	0.100026	0.254921	0.205981	FGF10	1
GO:0032925	regulation of activin receptor signaling pathway	1/76	26/18800	0.100026	0.254921	0.205981	FGF10	1
GO:0033598	mammary gland epithelial cell proliferation	1/76	26/18800	0.100026	0.254921	0.205981	CEBPB	1
GO:0033622	integrin activation	1/76	26/18800	0.100026	0.254921	0.205981	SELP	1
GO:0043931	ossification involved in bone maturation	1/76	26/18800	0.100026	0.254921	0.205981	SNX10	1
GO:0050926	regulation of positive chemotaxis	1/76	26/18800	0.100026	0.254921	0.205981	FGF10	1
GO:0051204	protein insertion into mitochondrial membrane	1/76	26/18800	0.100026	0.254921	0.205981	GZMB	1
GO:0060740	prostate gland epithelium morphogenesis	1/76	26/18800	0.100026	0.254921	0.205981	FGF10	1
GO:1901623	regulation of lymphocyte chemotaxis	1/76	26/18800	0.100026	0.254921	0.205981	CXCL10	1
GO:0061041	regulation of wound healing	2/76	133/18800	0.101014	0.257022	0.207679	THBD/SERPING1	2
GO:0001889	liver development	2/76	134/18800	0.102286	0.259421	0.209617	HMGCS2/CEBPB	2
GO:0019079	viral genome replication	2/76	134/18800	0.102286	0.259421	0.209617	IFITM3/OAS2	2
GO:0002418	immune response to tumor cell	1/76	27/18800	0.103669	0.259999	0.210084	CD274	1
GO:0003401	axis elongation	1/76	27/18800	0.103669	0.259999	0.210084	FGF10	1
GO:0010996	response to auditory stimulus	1/76	27/18800	0.103669	0.259999	0.210084	CXCL10	1
GO:0016540	protein autoprocessing	1/76	27/18800	0.103669	0.259999	0.210084	MYRFL	1
GO:0030325	adrenal gland development	1/76	27/18800	0.103669	0.259999	0.210084	LY6E	1
GO:0046426	negative regulation of receptor signaling pathway via JAK-STAT	1/76	27/18800	0.103669	0.259999	0.210084	SOCS1	1
GO:1904376	negative regulation of protein localization to cell periphery	1/76	27/18800	0.103669	0.259999	0.210084	GBP1	1
GO:0006401	RNA catabolic process	3/76	280/18800	0.10437	0.26134	0.211168	PLEKHN1/SLC11A1/OAS2	3
GO:0061008	hepaticobiliary system development	2/76	137/18800	0.106129	0.265322	0.214386	HMGCS2/CEBPB	2
GO:0072659	protein localization to plasma membrane	3/76	283/18800	0.10688	0.266133	0.215041	VAMP5/RAMP3/GBP1	3
GO:0010800	positive regulation of peptidyl-threonine phosphorylation	1/76	28/18800	0.107298	0.266133	0.215041	CHI3L1	1
GO:0032703	negative regulation of interleukin-2 production	1/76	28/18800	0.107298	0.266133	0.215041	GBP1	1
GO:0060512	prostate gland morphogenesis	1/76	28/18800	0.107298	0.266133	0.215041	FGF10	1
GO:0090025	regulation of monocyte chemotaxis	1/76	28/18800	0.107298	0.266133	0.215041	CXCL10	1
GO:0006520	cellular amino acid metabolic process	3/76	285/18800	0.108566	0.267954	0.216512	KYNU/WARS1/IDO1	3
GO:0008203	cholesterol metabolic process	2/76	139/18800	0.108713	0.267954	0.216512	APOL1/HMGCS2	2
GO:0051384	response to glucocorticoid	2/76	139/18800	0.108713	0.267954	0.216512	FOSL1/HMGCS2	2
GO:0055076	transition metal ion homeostasis	2/76	139/18800	0.108713	0.267954	0.216512	SLC11A1/S100A9	2
GO:0045089	positive regulation of innate immune response	2/76	140/18800	0.110011	0.269578	0.217825	PARP9/MNDA	2
GO:0001773	myeloid dendritic cell activation	1/76	29/18800	0.110912	0.269578	0.217825	BATF3	1
GO:0002825	regulation of T-helper 1 type immune response	1/76	29/18800	0.110912	0.269578	0.217825	SLC11A1	1
GO:0003156	regulation of animal organ formation	1/76	29/18800	0.110912	0.269578	0.217825	FGF10	1
GO:0009264	deoxyribonucleotide catabolic process	1/76	29/18800	0.110912	0.269578	0.217825	TYMP	1
GO:0060441	epithelial tube branching involved in lung morphogenesis	1/76	29/18800	0.110912	0.269578	0.217825	FGF10	1
GO:0070977	bone maturation	1/76	29/18800	0.110912	0.269578	0.217825	SNX10	1
GO:0097421	liver regeneration	1/76	29/18800	0.110912	0.269578	0.217825	CEBPB	1
GO:2001032	regulation of double-strand break repair via nonhomologous end joining	1/76	29/18800	0.110912	0.269578	0.217825	PARP9	1
GO:0002687	positive regulation of leukocyte migration	2/76	141/18800	0.111313	0.270136	0.218275	SELP/CXCL10	2
GO:0002263	cell activation involved in immune response	3/76	289/18800	0.11197	0.271313	0.219226	TCIM/SUCNR1/SLC11A1	3
GO:0010212	response to ionizing radiation	2/76	142/18800	0.11262	0.271621	0.219475	THBD/CXCL10	2
GO:0055123	digestive system development	2/76	142/18800	0.11262	0.271621	0.219475	HMGCS2/FGF10	2
GO:0000132	establishment of mitotic spindle orientation	1/76	30/18800	0.114512	0.271621	0.219475	FGF10	1
GO:0007202	activation of phospholipase C activity	1/76	30/18800	0.114512	0.271621	0.219475	GNA15	1
GO:0008299	isoprenoid biosynthetic process	1/76	30/18800	0.114512	0.271621	0.219475	HMGCS2	1
GO:0031069	hair follicle morphogenesis	1/76	30/18800	0.114512	0.271621	0.219475	FGF10	1
GO:0038094	Fc-gamma receptor signaling pathway	1/76	30/18800	0.114512	0.271621	0.219475	FCGR3A	1
GO:0045671	negative regulation of osteoclast differentiation	1/76	30/18800	0.114512	0.271621	0.219475	LILRB3	1
GO:0046386	deoxyribose phosphate catabolic process	1/76	30/18800	0.114512	0.271621	0.219475	TYMP	1
GO:0051873	killing by host of symbiont cells	1/76	30/18800	0.114512	0.271621	0.219475	APOL1	1
GO:0060142	regulation of syncytium formation by plasma membrane fusion	1/76	30/18800	0.114512	0.271621	0.219475	CXCL10	1
GO:0060292	long-term synaptic depression	1/76	30/18800	0.114512	0.271621	0.219475	LILRB2	1
GO:0060603	mammary gland duct morphogenesis	1/76	30/18800	0.114512	0.271621	0.219475	FGF10	1
GO:0090151	establishment of protein localization to mitochondrial membrane	1/76	30/18800	0.114512	0.271621	0.219475	GZMB	1
GO:0097193	intrinsic apoptotic signaling pathway	3/76	295/18800	0.117153	0.276791	0.223652	S100A9/IFI6/CEBPB	3
GO:0000002	mitochondrial genome maintenance	1/76	31/18800	0.118097	0.276791	0.223652	TYMP	1
GO:0002230	positive regulation of defense response to virus by host	1/76	31/18800	0.118097	0.276791	0.223652	PARP9	1
GO:0015721	bile acid and bile salt transport	1/76	31/18800	0.118097	0.276791	0.223652	AQP9	1
GO:0034694	response to prostaglandin	1/76	31/18800	0.118097	0.276791	0.223652	HMGCS2	1
GO:0097106	postsynaptic density organization	1/76	31/18800	0.118097	0.276791	0.223652	LILRB2	1
GO:2000406	positive regulation of T cell migration	1/76	31/18800	0.118097	0.276791	0.223652	CXCL10	1
GO:2000515	negative regulation of CD4-positive, alpha-beta T cell activation	1/76	31/18800	0.118097	0.276791	0.223652	CD274	1
GO:0001890	placenta development	2/76	147/18800	0.119211	0.278529	0.225057	FOSL1/CEBPB	2
GO:0002828	regulation of type 2 immune response	1/76	32/18800	0.121668	0.278529	0.225057	IDO1	1
GO:0003338	metanephros morphogenesis	1/76	32/18800	0.121668	0.278529	0.225057	FGF10	1
GO:0006026	aminoglycan catabolic process	1/76	32/18800	0.121668	0.278529	0.225057	CHI3L1	1
GO:0010165	response to X-ray	1/76	32/18800	0.121668	0.278529	0.225057	THBD	1
GO:0010669	epithelial structure maintenance	1/76	32/18800	0.121668	0.278529	0.225057	SERPINA3	1
GO:0019082	viral protein processing	1/76	32/18800	0.121668	0.278529	0.225057	PARP9	1
GO:0030947	regulation of vascular endothelial growth factor receptor signaling pathway	1/76	32/18800	0.121668	0.278529	0.225057	FGF10	1
GO:0042044	fluid transport	1/76	32/18800	0.121668	0.278529	0.225057	AQP9	1
GO:0043372	positive regulation of CD4-positive, alpha-beta T cell differentiation	1/76	32/18800	0.121668	0.278529	0.225057	SOCS1	1
GO:0051385	response to mineralocorticoid	1/76	32/18800	0.121668	0.278529	0.225057	FOSL1	1
GO:0051482	positive regulation of cytosolic calcium ion concentration involved in phospholipase C-activating G protein-coupled signaling pathway	1/76	32/18800	0.121668	0.278529	0.225057	GNA15	1
GO:0060674	placenta blood vessel development	1/76	32/18800	0.121668	0.278529	0.225057	FOSL1	1
GO:0071539	protein localization to centrosome	1/76	32/18800	0.121668	0.278529	0.225057	SNX10	1
GO:0072337	modified amino acid transport	1/76	32/18800	0.121668	0.278529	0.225057	SLC6A20	1
GO:0098703	calcium ion import across plasma membrane	1/76	32/18800	0.121668	0.278529	0.225057	RAMP3	1
GO:1902652	secondary alcohol metabolic process	2/76	149/18800	0.121875	0.278597	0.225112	APOL1/HMGCS2	2
GO:0045580	regulation of T cell differentiation	2/76	151/18800	0.124553	0.280554	0.226693	LILRB2/SOCS1	2
GO:0001881	receptor recycling	1/76	33/18800	0.125225	0.280554	0.226693	RAMP3	1
GO:0006084	acetyl-CoA metabolic process	1/76	33/18800	0.125225	0.280554	0.226693	HMGCS2	1
GO:0006688	glycosphingolipid biosynthetic process	1/76	33/18800	0.125225	0.280554	0.226693	ST3GAL5	1
GO:0009112	nucleobase metabolic process	1/76	33/18800	0.125225	0.280554	0.226693	TYMP	1
GO:0032633	interleukin-4 production	1/76	33/18800	0.125225	0.280554	0.226693	CEBPB	1
GO:0032673	regulation of interleukin-4 production	1/76	33/18800	0.125225	0.280554	0.226693	CEBPB	1
GO:0048566	embryonic digestive tract development	1/76	33/18800	0.125225	0.280554	0.226693	FGF10	1
GO:0048799	animal organ maturation	1/76	33/18800	0.125225	0.280554	0.226693	SNX10	1
GO:0050858	negative regulation of antigen receptor-mediated signaling pathway	1/76	33/18800	0.125225	0.280554	0.226693	GBP1	1
GO:0070229	negative regulation of lymphocyte apoptotic process	1/76	33/18800	0.125225	0.280554	0.226693	IDO1	1
GO:0099084	postsynaptic specialization organization	1/76	33/18800	0.125225	0.280554	0.226693	LILRB2	1
GO:1902656	calcium ion import into cytosol	1/76	33/18800	0.125225	0.280554	0.226693	RAMP3	1
GO:1905476	negative regulation of protein localization to membrane	1/76	33/18800	0.125225	0.280554	0.226693	GBP1	1
GO:0006282	regulation of DNA repair	2/76	152/18800	0.125898	0.280863	0.226943	PARP9/FGF10	2
GO:0035148	tube formation	2/76	152/18800	0.125898	0.280863	0.226943	TGM2/FGF10	2
GO:1905039	carboxylic acid transmembrane transport	2/76	152/18800	0.125898	0.280863	0.226943	SLC6A20/AQP9	2
GO:0050890	cognition	3/76	306/18800	0.126885	0.281313	0.227307	LILRB2/FOSL1/CEBPB	3
GO:1903825	organic acid transmembrane transport	2/76	153/18800	0.127246	0.281313	0.227307	SLC6A20/AQP9	2
GO:2001236	regulation of extrinsic apoptotic signaling pathway	2/76	153/18800	0.127246	0.281313	0.227307	IFI6/FGF10	2
GO:0030198	extracellular matrix organization	3/76	307/18800	0.127784	0.281313	0.227307	ADAMTS4/MMP3/MMP1	3
GO:0016125	sterol metabolic process	2/76	154/18800	0.128598	0.281313	0.227307	APOL1/HMGCS2	2
GO:0043062	extracellular structure organization	3/76	308/18800	0.128686	0.281313	0.227307	ADAMTS4/MMP3/MMP1	3
GO:0009954	proximal/distal pattern formation	1/76	34/18800	0.128768	0.281313	0.227307	FGF10	1
GO:0031128	developmental induction	1/76	34/18800	0.128768	0.281313	0.227307	FGF10	1
GO:0048536	spleen development	1/76	34/18800	0.128768	0.281313	0.227307	FGF10	1
GO:0048730	epidermis morphogenesis	1/76	34/18800	0.128768	0.281313	0.227307	FGF10	1
GO:0110110	positive regulation of animal organ morphogenesis	1/76	34/18800	0.128768	0.281313	0.227307	FGF10	1
GO:1900181	negative regulation of protein localization to nucleus	1/76	34/18800	0.128768	0.281313	0.227307	TRIM40	1
GO:1904893	negative regulation of receptor signaling pathway via STAT	1/76	34/18800	0.128768	0.281313	0.227307	SOCS1	1
GO:1905508	protein localization to microtubule organizing center	1/76	34/18800	0.128768	0.281313	0.227307	SNX10	1
GO:0009991	response to extracellular stimulus	4/76	479/18800	0.128779	0.281313	0.227307	KYNU/FOSL1/CXCL10/HMGCS2	4
GO:0006909	phagocytosis	3/76	310/18800	0.130495	0.283881	0.229382	XKR9/TGM2/SLC11A1	3
GO:0009416	response to light stimulus	3/76	310/18800	0.130495	0.283881	0.229382	TIMP1/MMP3/MMP1	3
GO:0045229	external encapsulating structure organization	3/76	310/18800	0.130495	0.283881	0.229382	ADAMTS4/MMP3/MMP1	3
GO:0007009	plasma membrane organization	2/76	156/18800	0.131311	0.285074	0.230346	XKR9/S100A9	2
GO:0033280	response to vitamin D	1/76	35/18800	0.132296	0.285074	0.230346	CXCL10	1
GO:0040001	establishment of mitotic spindle localization	1/76	35/18800	0.132296	0.285074	0.230346	FGF10	1
GO:0050869	negative regulation of B cell activation	1/76	35/18800	0.132296	0.285074	0.230346	MNDA	1
GO:0071398	cellular response to fatty acid	1/76	35/18800	0.132296	0.285074	0.230346	HMGCS2	1
GO:0097345	mitochondrial outer membrane permeabilization	1/76	35/18800	0.132296	0.285074	0.230346	GZMB	1
GO:0031960	response to corticosteroid	2/76	157/18800	0.132673	0.285074	0.230346	FOSL1/HMGCS2	2
GO:1902107	positive regulation of leukocyte differentiation	2/76	157/18800	0.132673	0.285074	0.230346	LILRB2/SOCS1	2
GO:1903708	positive regulation of hemopoiesis	2/76	157/18800	0.132673	0.285074	0.230346	LILRB2/SOCS1	2
GO:0043488	regulation of mRNA stability	2/76	158/18800	0.134038	0.287224	0.232083	PLEKHN1/SLC11A1	2
GO:0046631	alpha-beta T cell activation	2/76	158/18800	0.134038	0.287224	0.232083	CD274/SOCS1	2
GO:0010837	regulation of keratinocyte proliferation	1/76	36/18800	0.13581	0.288666	0.233248	FGF10	1
GO:0018149	peptide cross-linking	1/76	36/18800	0.13581	0.288666	0.233248	TGM2	1
GO:0051294	establishment of spindle orientation	1/76	36/18800	0.13581	0.288666	0.233248	FGF10	1
GO:0060428	lung epithelium development	1/76	36/18800	0.13581	0.288666	0.233248	FGF10	1
GO:0071312	cellular response to alkaloid	1/76	36/18800	0.13581	0.288666	0.233248	TGM2	1
GO:1903749	positive regulation of establishment of protein localization to mitochondrion	1/76	36/18800	0.13581	0.288666	0.233248	GZMB	1
GO:0043410	positive regulation of MAPK cascade	4/76	491/18800	0.137352	0.291548	0.235577	LILRA5/RAMP3/FGF10/CHI3L1	4
GO:0010092	specification of animal organ identity	1/76	37/18800	0.139311	0.292163	0.236073	FGF10	1
GO:0031076	embryonic camera-type eye development	1/76	37/18800	0.139311	0.292163	0.236073	FGF10	1
GO:0042092	type 2 immune response	1/76	37/18800	0.139311	0.292163	0.236073	IDO1	1
GO:0045454	cell redox homeostasis	1/76	37/18800	0.139311	0.292163	0.236073	SLC11A1	1
GO:0045730	respiratory burst	1/76	37/18800	0.139311	0.292163	0.236073	SLC11A1	1
GO:0046627	negative regulation of insulin receptor signaling pathway	1/76	37/18800	0.139311	0.292163	0.236073	SOCS1	1
GO:0046640	regulation of alpha-beta T cell proliferation	1/76	37/18800	0.139311	0.292163	0.236073	CD274	1
GO:0072529	pyrimidine-containing compound catabolic process	1/76	37/18800	0.139311	0.292163	0.236073	TYMP	1
GO:2000403	positive regulation of lymphocyte migration	1/76	37/18800	0.139311	0.292163	0.236073	CXCL10	1
GO:0007568	aging	2/76	163/18800	0.140911	0.295125	0.238467	TIMP1/SERPING1	2
GO:0071214	cellular response to abiotic stimulus	3/76	323/18800	0.142475	0.296709	0.239746	TIMP1/MMP3/MMP1	3
GO:0104004	cellular response to environmental stimulus	3/76	323/18800	0.142475	0.296709	0.239746	TIMP1/MMP3/MMP1	3
GO:0001990	regulation of systemic arterial blood pressure by hormone	1/76	38/18800	0.142797	0.296709	0.239746	SUCNR1	1
GO:0032814	regulation of natural killer cell activation	1/76	38/18800	0.142797	0.296709	0.239746	FCGR3A	1
GO:0045746	negative regulation of Notch signaling pathway	1/76	38/18800	0.142797	0.296709	0.239746	TCIM	1
GO:0060416	response to growth hormone	1/76	38/18800	0.142797	0.296709	0.239746	HMGCS2	1
GO:0009895	negative regulation of catabolic process	3/76	324/18800	0.143412	0.297594	0.240462	TRIM40/TIMP1/SLC11A1	3
GO:0001959	regulation of cytokine-mediated signaling pathway	2/76	166/18800	0.145071	0.299966	0.242379	PARP9/SOCS1	2
GO:1903034	regulation of response to wounding	2/76	166/18800	0.145071	0.299966	0.242379	THBD/SERPING1	2
GO:0006882	cellular zinc ion homeostasis	1/76	39/18800	0.146269	0.299966	0.242379	S100A9	1
GO:0032570	response to progesterone	1/76	39/18800	0.146269	0.299966	0.242379	FOSL1	1
GO:0032728	positive regulation of interferon-beta production	1/76	39/18800	0.146269	0.299966	0.242379	OAS2	1
GO:0032941	secretion by tissue	1/76	39/18800	0.146269	0.299966	0.242379	FGF10	1
GO:1900077	negative regulation of cellular response to insulin stimulus	1/76	39/18800	0.146269	0.299966	0.242379	SOCS1	1
GO:1901998	toxin transport	1/76	39/18800	0.146269	0.299966	0.242379	CD274	1
GO:2000516	positive regulation of CD4-positive, alpha-beta T cell activation	1/76	39/18800	0.146269	0.299966	0.242379	SOCS1	1
GO:1901136	carbohydrate derivative catabolic process	2/76	169/18800	0.149257	0.304285	0.245868	TYMP/CHI3L1	2
GO:0007212	dopamine receptor signaling pathway	1/76	40/18800	0.149728	0.304285	0.245868	GNA15	1
GO:0010863	positive regulation of phospholipase C activity	1/76	40/18800	0.149728	0.304285	0.245868	GNA15	1
GO:0043001	Golgi to plasma membrane protein transport	1/76	40/18800	0.149728	0.304285	0.245868	VAMP5	1
GO:0046633	alpha-beta T cell proliferation	1/76	40/18800	0.149728	0.304285	0.245868	CD274	1
GO:0071392	cellular response to estradiol stimulus	1/76	40/18800	0.149728	0.304285	0.245868	RAMP3	1
GO:1901223	negative regulation of NIK/NF-kappaB signaling	1/76	40/18800	0.149728	0.304285	0.245868	TRIM40	1
GO:0031214	biomineral tissue development	2/76	170/18800	0.150658	0.305387	0.246759	SNX10/CEBPB	2
GO:0043487	regulation of RNA stability	2/76	170/18800	0.150658	0.305387	0.246759	PLEKHN1/SLC11A1	2
GO:0007517	muscle organ development	3/76	334/18800	0.152892	0.30732	0.248321	VAMP5/LY6E/CXCL10	3
GO:0006418	tRNA aminoacylation for protein translation	1/76	41/18800	0.153172	0.30732	0.248321	WARS1	1
GO:0021983	pituitary gland development	1/76	41/18800	0.153172	0.30732	0.248321	FGF10	1
GO:0033574	response to testosterone	1/76	41/18800	0.153172	0.30732	0.248321	HMGCS2	1
GO:0055069	zinc ion homeostasis	1/76	41/18800	0.153172	0.30732	0.248321	S100A9	1
GO:0150077	regulation of neuroinflammatory response	1/76	41/18800	0.153172	0.30732	0.248321	MMP3	1
GO:1902110	positive regulation of mitochondrial membrane permeability involved in apoptotic process	1/76	41/18800	0.153172	0.30732	0.248321	GZMB	1
GO:1902742	apoptotic process involved in development	1/76	41/18800	0.153172	0.30732	0.248321	XKR9	1
GO:0110148	biomineralization	2/76	172/18800	0.153467	0.30752	0.248483	SNX10/CEBPB	2
GO:0002822	regulation of adaptive immune response based on somatic recombination of immune receptors built from immunoglobulin superfamily domains	2/76	173/18800	0.154876	0.308772	0.249494	CD274/SLC11A1	2
GO:0007259	receptor signaling pathway via JAK-STAT	2/76	173/18800	0.154876	0.308772	0.249494	PARP9/SOCS1	2
GO:0010469	regulation of signaling receptor activity	2/76	173/18800	0.154876	0.308772	0.249494	RAMP3/LY6E	2
GO:0061013	regulation of mRNA catabolic process	2/76	173/18800	0.154876	0.308772	0.249494	PLEKHN1/SLC11A1	2
GO:1990778	protein localization to cell periphery	3/76	337/18800	0.155774	0.309861	0.250374	VAMP5/RAMP3/GBP1	3
GO:0002347	response to tumor cell	1/76	42/18800	0.156603	0.309861	0.250374	CD274	1
GO:0032689	negative regulation of interferon-gamma production	1/76	42/18800	0.156603	0.309861	0.250374	CD274	1
GO:0032735	positive regulation of interleukin-12 production	1/76	42/18800	0.156603	0.309861	0.250374	IDO1	1
GO:0050691	regulation of defense response to virus by host	1/76	42/18800	0.156603	0.309861	0.250374	PARP9	1
GO:1900274	regulation of phospholipase C activity	1/76	42/18800	0.156603	0.309861	0.250374	GNA15	1
GO:0035265	organ growth	2/76	175/18800	0.157701	0.311643	0.251814	LY6E/FGF10	2
GO:0009394	2'-deoxyribonucleotide metabolic process	1/76	43/18800	0.16002	0.314254	0.253924	TYMP	1
GO:0014002	astrocyte development	1/76	43/18800	0.16002	0.314254	0.253924	S100A9	1
GO:0016339	calcium-dependent cell-cell adhesion via plasma membrane cell adhesion molecules	1/76	43/18800	0.16002	0.314254	0.253924	SELP	1
GO:0035019	somatic stem cell population maintenance	1/76	43/18800	0.16002	0.314254	0.253924	FGF10	1
GO:1902686	mitochondrial outer membrane permeabilization involved in programmed cell death	1/76	43/18800	0.16002	0.314254	0.253924	GZMB	1
GO:0060759	regulation of response to cytokine stimulus	2/76	178/18800	0.161958	0.315666	0.255065	PARP9/SOCS1	2
GO:0043409	negative regulation of MAPK cascade	2/76	179/18800	0.163381	0.315666	0.255065	GBP1/DUSP4	2
GO:0006509	membrane protein ectodomain proteolysis	1/76	44/18800	0.163424	0.315666	0.255065	TIMP1	1
GO:0007595	lactation	1/76	44/18800	0.163424	0.315666	0.255065	OAS2	1
GO:0009262	deoxyribonucleotide metabolic process	1/76	44/18800	0.163424	0.315666	0.255065	TYMP	1
GO:0010799	regulation of peptidyl-threonine phosphorylation	1/76	44/18800	0.163424	0.315666	0.255065	CHI3L1	1
GO:0043039	tRNA aminoacylation	1/76	44/18800	0.163424	0.315666	0.255065	WARS1	1
GO:0048286	lung alveolus development	1/76	44/18800	0.163424	0.315666	0.255065	FGF10	1
GO:0050856	regulation of T cell receptor signaling pathway	1/76	44/18800	0.163424	0.315666	0.255065	GBP1	1
GO:0051452	intracellular pH reduction	1/76	44/18800	0.163424	0.315666	0.255065	SLC11A1	1
GO:0060443	mammary gland morphogenesis	1/76	44/18800	0.163424	0.315666	0.255065	FGF10	1
GO:0097178	ruffle assembly	1/76	44/18800	0.163424	0.315666	0.255065	SNX10	1
GO:2000404	regulation of T cell migration	1/76	44/18800	0.163424	0.315666	0.255065	CXCL10	1
GO:0045765	regulation of angiogenesis	3/76	345/18800	0.163545	0.315666	0.255065	WARS1/CXCL10/CHI3L1	3
GO:0045619	regulation of lymphocyte differentiation	2/76	181/18800	0.166235	0.316544	0.255774	LILRB2/SOCS1	2
GO:0002920	regulation of humoral immune response	1/76	45/18800	0.166813	0.316544	0.255774	SERPING1	1
GO:0007520	myoblast fusion	1/76	45/18800	0.166813	0.316544	0.255774	CXCL10	1
GO:0019692	deoxyribose phosphate metabolic process	1/76	45/18800	0.166813	0.316544	0.255774	TYMP	1
GO:0032781	positive regulation of ATPase activity	1/76	45/18800	0.166813	0.316544	0.255774	FGF10	1
GO:0042088	T-helper 1 type immune response	1/76	45/18800	0.166813	0.316544	0.255774	SLC11A1	1
GO:0043038	amino acid activation	1/76	45/18800	0.166813	0.316544	0.255774	WARS1	1
GO:0046006	regulation of activated T cell proliferation	1/76	45/18800	0.166813	0.316544	0.255774	CD274	1
GO:0046427	positive regulation of receptor signaling pathway via JAK-STAT	1/76	45/18800	0.166813	0.316544	0.255774	SOCS1	1
GO:0048538	thymus development	1/76	45/18800	0.166813	0.316544	0.255774	FGF10	1
GO:0060612	adipose tissue development	1/76	45/18800	0.166813	0.316544	0.255774	HMGCS2	1
GO:0089718	amino acid import across plasma membrane	1/76	45/18800	0.166813	0.316544	0.255774	SLC6A20	1
GO:1900271	regulation of long-term synaptic potentiation	1/76	45/18800	0.166813	0.316544	0.255774	LILRB2	1
GO:1902895	positive regulation of pri-miRNA transcription by RNA polymerase II	1/76	45/18800	0.166813	0.316544	0.255774	FOSL1	1
GO:0007219	Notch signaling pathway	2/76	182/18800	0.167666	0.317015	0.256154	TCIM/FGF10	2
GO:0032640	tumor necrosis factor production	2/76	182/18800	0.167666	0.317015	0.256154	LILRA5/OAS2	2
GO:0032680	regulation of tumor necrosis factor production	2/76	182/18800	0.167666	0.317015	0.256154	LILRA5/OAS2	2
GO:0010038	response to metal ion	3/76	351/18800	0.16945	0.318611	0.257444	SUCNR1/HMGCS2/AQP9	3
GO:1901342	regulation of vasculature development	3/76	351/18800	0.16945	0.318611	0.257444	WARS1/CXCL10/CHI3L1	3
GO:0001974	blood vessel remodeling	1/76	46/18800	0.17019	0.318611	0.257444	FGF10	1
GO:0035307	positive regulation of protein dephosphorylation	1/76	46/18800	0.17019	0.318611	0.257444	LILRB2	1
GO:0035794	positive regulation of mitochondrial membrane permeability	1/76	46/18800	0.17019	0.318611	0.257444	GZMB	1
GO:0045581	negative regulation of T cell differentiation	1/76	46/18800	0.17019	0.318611	0.257444	SOCS1	1
GO:0048806	genitalia development	1/76	46/18800	0.17019	0.318611	0.257444	FGF10	1
GO:0070741	response to interleukin-6	1/76	46/18800	0.17019	0.318611	0.257444	CHI3L1	1
GO:1904062	regulation of cation transmembrane transport	3/76	352/18800	0.17044	0.318611	0.257444	RAMP3/CXCL11/CXCL10	3
GO:0097696	receptor signaling pathway via STAT	2/76	184/18800	0.170533	0.318611	0.257444	PARP9/SOCS1	2
GO:0001906	cell killing	2/76	185/18800	0.171969	0.319702	0.258326	GZMB/FCGR3A	2
GO:0061138	morphogenesis of a branching epithelium	2/76	185/18800	0.171969	0.319702	0.258326	TGM2/FGF10	2
GO:0003254	regulation of membrane depolarization	1/76	47/18800	0.173552	0.319702	0.258326	IFI6	1
GO:0032924	activin receptor signaling pathway	1/76	47/18800	0.173552	0.319702	0.258326	FGF10	1
GO:0042220	response to cocaine	1/76	47/18800	0.173552	0.319702	0.258326	TGM2	1
GO:0043616	keratinocyte proliferation	1/76	47/18800	0.173552	0.319702	0.258326	FGF10	1
GO:0043618	regulation of transcription from RNA polymerase II promoter in response to stress	1/76	47/18800	0.173552	0.319702	0.258326	CEBPB	1
GO:0046717	acid secretion	1/76	47/18800	0.173552	0.319702	0.258326	SNX10	1
GO:0055010	ventricular cardiac muscle tissue morphogenesis	1/76	47/18800	0.173552	0.319702	0.258326	LY6E	1
GO:0090279	regulation of calcium ion import	1/76	47/18800	0.173552	0.319702	0.258326	RAMP3	1
GO:2000144	positive regulation of DNA-templated transcription, initiation	1/76	47/18800	0.173552	0.319702	0.258326	FOSL1	1
GO:2000378	negative regulation of reactive oxygen species metabolic process	1/76	47/18800	0.173552	0.319702	0.258326	MMP3	1
GO:0051896	regulation of protein kinase B signaling	2/76	187/18800	0.174849	0.321361	0.259666	RAMP3/CHI3L1	2
GO:0002819	regulation of adaptive immune response	2/76	188/18800	0.176292	0.321361	0.259666	CD274/SLC11A1	2
GO:0006575	cellular modified amino acid metabolic process	2/76	188/18800	0.176292	0.321361	0.259666	DUOXA2/DUOXA1	2
GO:0031099	regeneration	2/76	188/18800	0.176292	0.321361	0.259666	FGF10/CEBPB	2
GO:0098739	import across plasma membrane	2/76	188/18800	0.176292	0.321361	0.259666	SLC6A20/RAMP3	2
GO:1902806	regulation of cell cycle G1/S phase transition	2/76	188/18800	0.176292	0.321361	0.259666	TCIM/FGF10	2
GO:0003044	regulation of systemic arterial blood pressure mediated by a chemical signal	1/76	48/18800	0.176902	0.321361	0.259666	SUCNR1	1
GO:0031641	regulation of myelination	1/76	48/18800	0.176902	0.321361	0.259666	TYMP	1
GO:0045747	positive regulation of Notch signaling pathway	1/76	48/18800	0.176902	0.321361	0.259666	FGF10	1
GO:0048146	positive regulation of fibroblast proliferation	1/76	48/18800	0.176902	0.321361	0.259666	FGF10	1
GO:0050798	activated T cell proliferation	1/76	48/18800	0.176902	0.321361	0.259666	CD274	1
GO:1902108	regulation of mitochondrial membrane permeability involved in apoptotic process	1/76	48/18800	0.176902	0.321361	0.259666	GZMB	1
GO:1901654	response to ketone	2/76	190/18800	0.179184	0.324058	0.261845	FOSL1/HMGCS2	2
GO:0002762	negative regulation of myeloid leukocyte differentiation	1/76	49/18800	0.180238	0.324058	0.261845	LILRB3	1
GO:0018198	peptidyl-cysteine modification	1/76	49/18800	0.180238	0.324058	0.261845	S100A9	1
GO:0030850	prostate gland development	1/76	49/18800	0.180238	0.324058	0.261845	FGF10	1
GO:0048546	digestive tract morphogenesis	1/76	49/18800	0.180238	0.324058	0.261845	FGF10	1
GO:0050873	brown fat cell differentiation	1/76	49/18800	0.180238	0.324058	0.261845	CEBPB	1
GO:0070839	metal ion export	1/76	49/18800	0.180238	0.324058	0.261845	SLC11A1	1
GO:1903793	positive regulation of anion transport	1/76	49/18800	0.180238	0.324058	0.261845	CEBPB	1
GO:1904894	positive regulation of receptor signaling pathway via STAT	1/76	49/18800	0.180238	0.324058	0.261845	SOCS1	1
GO:0002449	lymphocyte mediated immunity	3/76	365/18800	0.183464	0.327045	0.264259	GZMB/FCGR3A/SERPING1	3
GO:0043370	regulation of CD4-positive, alpha-beta T cell differentiation	1/76	50/18800	0.18356	0.327045	0.264259	SOCS1	1
GO:0046638	positive regulation of alpha-beta T cell differentiation	1/76	50/18800	0.18356	0.327045	0.264259	SOCS1	1
GO:0051293	establishment of spindle localization	1/76	50/18800	0.18356	0.327045	0.264259	FGF10	1
GO:0060425	lung morphogenesis	1/76	50/18800	0.18356	0.327045	0.264259	FGF10	1
GO:1901570	fatty acid derivative biosynthetic process	1/76	50/18800	0.18356	0.327045	0.264259	HMGCS2	1
GO:1903747	regulation of establishment of protein localization to mitochondrion	1/76	50/18800	0.18356	0.327045	0.264259	GZMB	1
GO:2000107	negative regulation of leukocyte apoptotic process	1/76	50/18800	0.18356	0.327045	0.264259	IDO1	1
GO:0051216	cartilage development	2/76	195/18800	0.186444	0.329955	0.26661	TIMP1/CHI3L1	2
GO:0007157	heterophilic cell-cell adhesion via plasma membrane cell adhesion molecules	1/76	51/18800	0.18687	0.329955	0.26661	SELP	1
GO:0009409	response to cold	1/76	51/18800	0.18687	0.329955	0.26661	CXCL10	1
GO:0015804	neutral amino acid transport	1/76	51/18800	0.18687	0.329955	0.26661	SLC6A20	1
GO:0019083	viral transcription	1/76	51/18800	0.18687	0.329955	0.26661	IFITM3	1
GO:0045332	phospholipid translocation	1/76	51/18800	0.18687	0.329955	0.26661	XKR9	1
GO:0060688	regulation of morphogenesis of a branching structure	1/76	51/18800	0.18687	0.329955	0.26661	FGF10	1
GO:1905710	positive regulation of membrane permeability	1/76	51/18800	0.18687	0.329955	0.26661	GZMB	1
GO:2001233	regulation of apoptotic signaling pathway	3/76	370/18800	0.188545	0.332539	0.268699	S100A9/IFI6/FGF10	3
GO:0006220	pyrimidine nucleotide metabolic process	1/76	52/18800	0.190166	0.334649	0.270403	TYMP	1
GO:0070169	positive regulation of biomineral tissue development	1/76	52/18800	0.190166	0.334649	0.270403	CEBPB	1
GO:0001763	morphogenesis of a branching structure	2/76	199/18800	0.192284	0.33741	0.272634	TGM2/FGF10	2
GO:1903828	negative regulation of cellular protein localization	2/76	199/18800	0.192284	0.33741	0.272634	TRIM40/GBP1	2
GO:0043090	amino acid import	1/76	53/18800	0.193449	0.33741	0.272634	SLC6A20	1
GO:0050832	defense response to fungus	1/76	53/18800	0.193449	0.33741	0.272634	S100A9	1
GO:0071385	cellular response to glucocorticoid stimulus	1/76	53/18800	0.193449	0.33741	0.272634	HMGCS2	1
GO:0072698	protein localization to microtubule cytoskeleton	1/76	53/18800	0.193449	0.33741	0.272634	SNX10	1
GO:0110151	positive regulation of biomineralization	1/76	53/18800	0.193449	0.33741	0.272634	CEBPB	1
GO:1900087	positive regulation of G1/S transition of mitotic cell cycle	1/76	53/18800	0.193449	0.33741	0.272634	FGF10	1
GO:0019722	calcium-mediated signaling	2/76	202/18800	0.196679	0.341977	0.276324	SELP/GBP1	2
GO:0045661	regulation of myoblast differentiation	1/76	54/18800	0.196718	0.341977	0.276324	CXCL10	1
GO:0071320	cellular response to cAMP	1/76	54/18800	0.196718	0.341977	0.276324	AQP9	1
GO:1901605	alpha-amino acid metabolic process	2/76	203/18800	0.198148	0.344082	0.278025	KYNU/IDO1	2
GO:0043281	regulation of cysteine-type endopeptidase activity involved in apoptotic process	2/76	204/18800	0.199617	0.344596	0.27844	S100A9/IFI6	2
GO:0001706	endoderm formation	1/76	55/18800	0.199975	0.344596	0.27844	DUSP4	1
GO:0010518	positive regulation of phospholipase activity	1/76	55/18800	0.199975	0.344596	0.27844	GNA15	1
GO:0045620	negative regulation of lymphocyte differentiation	1/76	55/18800	0.199975	0.344596	0.27844	SOCS1	1
GO:0051653	spindle localization	1/76	55/18800	0.199975	0.344596	0.27844	FGF10	1
GO:0061098	positive regulation of protein tyrosine kinase activity	1/76	55/18800	0.199975	0.344596	0.27844	LILRA5	1
GO:1905517	macrophage migration	1/76	55/18800	0.199975	0.344596	0.27844	MCOLN2	1
GO:0032869	cellular response to insulin stimulus	2/76	205/18800	0.201088	0.346135	0.279684	SOCS1/HMGCS2	2
GO:0001836	release of cytochrome c from mitochondria	1/76	56/18800	0.203219	0.347901	0.281111	IFI6	1
GO:0003229	ventricular cardiac muscle tissue development	1/76	56/18800	0.203219	0.347901	0.281111	LY6E	1
GO:0010332	response to gamma radiation	1/76	56/18800	0.203219	0.347901	0.281111	CXCL10	1
GO:0031529	ruffle organization	1/76	56/18800	0.203219	0.347901	0.281111	SNX10	1
GO:0034204	lipid translocation	1/76	56/18800	0.203219	0.347901	0.281111	XKR9	1
GO:0002253	activation of immune response	3/76	386/18800	0.205043	0.348882	0.281903	MNDA/GBP1/SERPING1	3
GO:0001701	in utero embryonic development	3/76	387/18800	0.206085	0.348882	0.281903	FOSL1/LY6E/CEBPB	3
GO:0001541	ovarian follicle development	1/76	57/18800	0.206449	0.348882	0.281903	CEBPB	1
GO:0001961	positive regulation of cytokine-mediated signaling pathway	1/76	57/18800	0.206449	0.348882	0.281903	PARP9	1
GO:0007566	embryo implantation	1/76	57/18800	0.206449	0.348882	0.281903	TIMP1	1
GO:0032608	interferon-beta production	1/76	57/18800	0.206449	0.348882	0.281903	OAS2	1
GO:0032648	regulation of interferon-beta production	1/76	57/18800	0.206449	0.348882	0.281903	OAS2	1
GO:0043551	regulation of phosphatidylinositol 3-kinase activity	1/76	57/18800	0.206449	0.348882	0.281903	SOCS1	1
GO:0044380	protein localization to cytoskeleton	1/76	57/18800	0.206449	0.348882	0.281903	SNX10	1
GO:0048255	mRNA stabilization	1/76	57/18800	0.206449	0.348882	0.281903	SLC11A1	1
GO:0050432	catecholamine secretion	1/76	57/18800	0.206449	0.348882	0.281903	LY6E	1
GO:2000142	regulation of DNA-templated transcription, initiation	1/76	57/18800	0.206449	0.348882	0.281903	FOSL1	1
GO:0006584	catecholamine metabolic process	1/76	58/18800	0.209667	0.350558	0.283258	LY6E	1
GO:0006695	cholesterol biosynthetic process	1/76	58/18800	0.209667	0.350558	0.283258	HMGCS2	1
GO:0009712	catechol-containing compound metabolic process	1/76	58/18800	0.209667	0.350558	0.283258	LY6E	1
GO:0032481	positive regulation of type I interferon production	1/76	58/18800	0.209667	0.350558	0.283258	OAS2	1
GO:0033619	membrane protein proteolysis	1/76	58/18800	0.209667	0.350558	0.283258	TIMP1	1
GO:0048010	vascular endothelial growth factor receptor signaling pathway	1/76	58/18800	0.209667	0.350558	0.283258	FGF10	1
GO:0050732	negative regulation of peptidyl-tyrosine phosphorylation	1/76	58/18800	0.209667	0.350558	0.283258	SOCS1	1
GO:0090303	positive regulation of wound healing	1/76	58/18800	0.209667	0.350558	0.283258	THBD	1
GO:1900024	regulation of substrate adhesion-dependent cell spreading	1/76	58/18800	0.209667	0.350558	0.283258	GBP1	1
GO:1902653	secondary alcohol biosynthetic process	1/76	58/18800	0.209667	0.350558	0.283258	HMGCS2	1
GO:0042180	cellular ketone metabolic process	2/76	211/18800	0.20994	0.350642	0.283326	KYNU/IDO1	2
GO:0006869	lipid transport	3/76	391/18800	0.210268	0.350818	0.283468	XKR9/APOL1/AQP9	3
GO:0000768	syncytium formation by plasma membrane fusion	1/76	59/18800	0.212872	0.352919	0.285166	CXCL10	1
GO:0002218	activation of innate immune response	1/76	59/18800	0.212872	0.352919	0.285166	MNDA	1
GO:0006826	iron ion transport	1/76	59/18800	0.212872	0.352919	0.285166	SLC11A1	1
GO:0071384	cellular response to corticosteroid stimulus	1/76	59/18800	0.212872	0.352919	0.285166	HMGCS2	1
GO:0140253	cell-cell fusion	1/76	59/18800	0.212872	0.352919	0.285166	CXCL10	1
GO:1902893	regulation of pri-miRNA transcription by RNA polymerase II	1/76	59/18800	0.212872	0.352919	0.285166	FOSL1	1
GO:0006687	glycosphingolipid metabolic process	1/76	60/18800	0.216064	0.355963	0.287625	ST3GAL5	1
GO:0006893	Golgi to plasma membrane transport	1/76	60/18800	0.216064	0.355963	0.287625	VAMP5	1
GO:0051205	protein insertion into membrane	1/76	60/18800	0.216064	0.355963	0.287625	GZMB	1
GO:0055008	cardiac muscle tissue morphogenesis	1/76	60/18800	0.216064	0.355963	0.287625	LY6E	1
GO:0061614	pri-miRNA transcription by RNA polymerase II	1/76	60/18800	0.216064	0.355963	0.287625	FOSL1	1
GO:1903078	positive regulation of protein localization to plasma membrane	1/76	60/18800	0.216064	0.355963	0.287625	RAMP3	1
GO:0016064	immunoglobulin mediated immune response	2/76	216/18800	0.217348	0.357331	0.288731	FCGR3A/SERPING1	2
GO:0043491	protein kinase B signaling	2/76	216/18800	0.217348	0.357331	0.288731	RAMP3/CHI3L1	2
GO:0034113	heterotypic cell-cell adhesion	1/76	61/18800	0.219243	0.358575	0.289736	LILRB2	1
GO:0035306	positive regulation of dephosphorylation	1/76	61/18800	0.219243	0.358575	0.289736	LILRB2	1
GO:0043112	receptor metabolic process	1/76	61/18800	0.219243	0.358575	0.289736	RAMP3	1
GO:0061951	establishment of protein localization to plasma membrane	1/76	61/18800	0.219243	0.358575	0.289736	VAMP5	1
GO:2001244	positive regulation of intrinsic apoptotic signaling pathway	1/76	61/18800	0.219243	0.358575	0.289736	S100A9	1
GO:0010001	glial cell differentiation	2/76	218/18800	0.220318	0.35996	0.290855	S100A9/FGF10	2
GO:0019724	B cell mediated immunity	2/76	219/18800	0.221805	0.361502	0.292101	FCGR3A/SERPING1	2
GO:0032757	positive regulation of interleukin-8 production	1/76	62/18800	0.22241	0.361502	0.292101	CHI3L1	1
GO:0046579	positive regulation of Ras protein signal transduction	1/76	62/18800	0.22241	0.361502	0.292101	FGF10	1
GO:0046902	regulation of mitochondrial membrane permeability	1/76	62/18800	0.22241	0.361502	0.292101	GZMB	1
GO:0097035	regulation of membrane lipid distribution	1/76	62/18800	0.22241	0.361502	0.292101	XKR9	1
GO:0043434	response to peptide hormone	3/76	404/18800	0.223991	0.362513	0.292918	SOCS1/TIMP1/HMGCS2	3
GO:0097191	extrinsic apoptotic signaling pathway	2/76	221/18800	0.22478	0.362513	0.292918	IFI6/FGF10	2
GO:0006949	syncytium formation	1/76	63/18800	0.225564	0.362513	0.292918	CXCL10	1
GO:0032623	interleukin-2 production	1/76	63/18800	0.225564	0.362513	0.292918	GBP1	1
GO:0032663	regulation of interleukin-2 production	1/76	63/18800	0.225564	0.362513	0.292918	GBP1	1
GO:0045453	bone resorption	1/76	63/18800	0.225564	0.362513	0.292918	SNX10	1
GO:0048002	antigen processing and presentation of peptide antigen	1/76	63/18800	0.225564	0.362513	0.292918	SLC11A1	1
GO:0070059	intrinsic apoptotic signaling pathway in response to endoplasmic reticulum stress	1/76	63/18800	0.225564	0.362513	0.292918	CEBPB	1
GO:0070542	response to fatty acid	1/76	63/18800	0.225564	0.362513	0.292918	HMGCS2	1
GO:2000242	negative regulation of reproductive process	1/76	63/18800	0.225564	0.362513	0.292918	TIMP1	1
GO:2000401	regulation of lymphocyte migration	1/76	63/18800	0.225564	0.362513	0.292918	CXCL10	1
GO:0009116	nucleoside metabolic process	1/76	64/18800	0.228705	0.365695	0.295489	TYMP	1
GO:0009620	response to fungus	1/76	64/18800	0.228705	0.365695	0.295489	S100A9	1
GO:0030888	regulation of B cell proliferation	1/76	64/18800	0.228705	0.365695	0.295489	MNDA	1
GO:0060760	positive regulation of response to cytokine stimulus	1/76	64/18800	0.228705	0.365695	0.295489	PARP9	1
GO:2000781	positive regulation of double-strand break repair	1/76	64/18800	0.228705	0.365695	0.295489	PARP9	1
GO:0060348	bone development	2/76	225/18800	0.230741	0.368577	0.297818	SNX10/TGM2	2
GO:0007588	excretion	1/76	65/18800	0.231833	0.368826	0.298019	AQP9	1
GO:0016126	sterol biosynthetic process	1/76	65/18800	0.231833	0.368826	0.298019	HMGCS2	1
GO:0031100	animal organ regeneration	1/76	65/18800	0.231833	0.368826	0.298019	CEBPB	1
GO:0048645	animal organ formation	1/76	65/18800	0.231833	0.368826	0.298019	FGF10	1
GO:0006303	double-strand break repair via nonhomologous end joining	1/76	66/18800	0.23495	0.369307	0.298407	PARP9	1
GO:0006879	cellular iron ion homeostasis	1/76	66/18800	0.23495	0.369307	0.298407	SLC11A1	1
GO:0010517	regulation of phospholipase activity	1/76	66/18800	0.23495	0.369307	0.298407	GNA15	1
GO:0010812	negative regulation of cell-substrate adhesion	1/76	66/18800	0.23495	0.369307	0.298407	GBP1	1
GO:0030104	water homeostasis	1/76	66/18800	0.23495	0.369307	0.298407	AQP9	1
GO:0043489	RNA stabilization	1/76	66/18800	0.23495	0.369307	0.298407	SLC11A1	1
GO:0050854	regulation of antigen receptor-mediated signaling pathway	1/76	66/18800	0.23495	0.369307	0.298407	GBP1	1
GO:0071677	positive regulation of mononuclear cell migration	1/76	66/18800	0.23495	0.369307	0.298407	CXCL10	1
GO:1900076	regulation of cellular response to insulin stimulus	1/76	66/18800	0.23495	0.369307	0.298407	SOCS1	1
GO:1902373	negative regulation of mRNA catabolic process	1/76	66/18800	0.23495	0.369307	0.298407	SLC11A1	1
GO:1902476	chloride transmembrane transport	1/76	66/18800	0.23495	0.369307	0.298407	APOL1	1
GO:1902808	positive regulation of cell cycle G1/S phase transition	1/76	66/18800	0.23495	0.369307	0.298407	FGF10	1
GO:0071356	cellular response to tumor necrosis factor	2/76	229/18800	0.236713	0.370361	0.299259	GBP1/CHI3L1	2
GO:0042531	positive regulation of tyrosine phosphorylation of STAT protein	1/76	67/18800	0.238053	0.370361	0.299259	PARP9	1
GO:0045600	positive regulation of fat cell differentiation	1/76	67/18800	0.238053	0.370361	0.299259	CEBPB	1
GO:0046513	ceramide biosynthetic process	1/76	67/18800	0.238053	0.370361	0.299259	ST3GAL5	1
GO:0046637	regulation of alpha-beta T cell differentiation	1/76	67/18800	0.238053	0.370361	0.299259	SOCS1	1
GO:0051926	negative regulation of calcium ion transport	1/76	67/18800	0.238053	0.370361	0.299259	LILRB2	1
GO:1901224	positive regulation of NIK/NF-kappaB signaling	1/76	67/18800	0.238053	0.370361	0.299259	TCIM	1
GO:1902475	L-alpha-amino acid transmembrane transport	1/76	67/18800	0.238053	0.370361	0.299259	SLC6A20	1
GO:1904377	positive regulation of protein localization to cell periphery	1/76	67/18800	0.238053	0.370361	0.299259	RAMP3	1
GO:0042445	hormone metabolic process	2/76	230/18800	0.238207	0.370361	0.299259	DUOXA2/DUOXA1	2
GO:2001234	negative regulation of apoptotic signaling pathway	2/76	230/18800	0.238207	0.370361	0.299259	IFI6/FGF10	2
GO:0043627	response to estrogen	1/76	68/18800	0.241144	0.373087	0.301462	HAPLN3	1
GO:0046626	regulation of insulin receptor signaling pathway	1/76	68/18800	0.241144	0.373087	0.301462	SOCS1	1
GO:0046854	phosphatidylinositol phosphate biosynthetic process	1/76	68/18800	0.241144	0.373087	0.301462	SOCS1	1
GO:0060193	positive regulation of lipase activity	1/76	68/18800	0.241144	0.373087	0.301462	GNA15	1
GO:0072665	protein localization to vacuole	1/76	68/18800	0.241144	0.373087	0.301462	GBP1	1
GO:0006402	mRNA catabolic process	2/76	233/18800	0.242693	0.375115	0.3031	PLEKHN1/SLC11A1	2
GO:0015807	L-amino acid transport	1/76	69/18800	0.244223	0.375636	0.303522	SLC6A20	1
GO:0032922	circadian regulation of gene expression	1/76	69/18800	0.244223	0.375636	0.303522	NAMPT	1
GO:0034394	protein localization to cell surface	1/76	69/18800	0.244223	0.375636	0.303522	FGF10	1
GO:0043550	regulation of lipid kinase activity	1/76	69/18800	0.244223	0.375636	0.303522	SOCS1	1
GO:0046635	positive regulation of alpha-beta T cell activation	1/76	69/18800	0.244223	0.375636	0.303522	SOCS1	1
GO:0097305	response to alcohol	2/76	235/18800	0.245687	0.377519	0.305043	FOSL1/HMGCS2	2
GO:0002548	monocyte chemotaxis	1/76	70/18800	0.24729	0.379242	0.306435	CXCL10	1
GO:0032722	positive regulation of chemokine production	1/76	70/18800	0.24729	0.379242	0.306435	MCOLN2	1
GO:0046395	carboxylic acid catabolic process	2/76	238/18800	0.25018	0.381696	0.308418	KYNU/IDO1	2
GO:0098657	import into cell	2/76	238/18800	0.25018	0.381696	0.308418	SLC6A20/RAMP3	2
GO:0009247	glycolipid biosynthetic process	1/76	71/18800	0.250344	0.381696	0.308418	ST3GAL5	1
GO:0050766	positive regulation of phagocytosis	1/76	71/18800	0.250344	0.381696	0.308418	SLC11A1	1
GO:0050805	negative regulation of synaptic transmission	1/76	71/18800	0.250344	0.381696	0.308418	LILRB2	1
GO:0051881	regulation of mitochondrial membrane potential	1/76	71/18800	0.250344	0.381696	0.308418	IFI6	1
GO:0003208	cardiac ventricle morphogenesis	1/76	72/18800	0.253386	0.384473	0.310662	LY6E	1
GO:0009166	nucleotide catabolic process	1/76	72/18800	0.253386	0.384473	0.310662	TYMP	1
GO:0042246	tissue regeneration	1/76	72/18800	0.253386	0.384473	0.310662	FGF10	1
GO:0051937	catecholamine transport	1/76	72/18800	0.253386	0.384473	0.310662	LY6E	1
GO:1903036	positive regulation of response to wounding	1/76	72/18800	0.253386	0.384473	0.310662	THBD	1
GO:0048608	reproductive structure development	3/76	433/18800	0.255203	0.385726	0.311674	FOSL1/FGF10/CEBPB	3
GO:0016054	organic acid catabolic process	2/76	242/18800	0.256174	0.385726	0.311674	KYNU/IDO1	2
GO:0019226	transmission of nerve impulse	1/76	73/18800	0.256416	0.385726	0.311674	TYMP	1
GO:0042058	regulation of epidermal growth factor receptor signaling pathway	1/76	73/18800	0.256416	0.385726	0.311674	IFI6	1
GO:0043462	regulation of ATPase activity	1/76	73/18800	0.256416	0.385726	0.311674	FGF10	1
GO:0045824	negative regulation of innate immune response	1/76	73/18800	0.256416	0.385726	0.311674	SERPING1	1
GO:0051145	smooth muscle cell differentiation	1/76	73/18800	0.256416	0.385726	0.311674	FGF10	1
GO:0060415	muscle tissue morphogenesis	1/76	73/18800	0.256416	0.385726	0.311674	LY6E	1
GO:0150076	neuroinflammatory response	1/76	73/18800	0.256416	0.385726	0.311674	MMP3	1
GO:0061458	reproductive system development	3/76	436/18800	0.25847	0.388042	0.313545	FOSL1/FGF10/CEBPB	3
GO:0050851	antigen receptor-mediated signaling pathway	2/76	244/18800	0.259173	0.388042	0.313545	MNDA/GBP1	2
GO:0009880	embryonic pattern specification	1/76	74/18800	0.259434	0.388042	0.313545	FGF10	1
GO:0045669	positive regulation of osteoblast differentiation	1/76	74/18800	0.259434	0.388042	0.313545	CEBPB	1
GO:0050688	regulation of defense response to virus	1/76	74/18800	0.259434	0.388042	0.313545	PARP9	1
GO:1901568	fatty acid derivative metabolic process	1/76	74/18800	0.259434	0.388042	0.313545	HMGCS2	1
GO:2001020	regulation of response to DNA damage stimulus	2/76	246/18800	0.262173	0.390313	0.315381	PARP9/FGF10	2
GO:0002437	inflammatory response to antigenic stimulus	1/76	75/18800	0.262439	0.390313	0.315381	FCGR3A	1
GO:0010822	positive regulation of mitochondrion organization	1/76	75/18800	0.262439	0.390313	0.315381	GZMB	1
GO:0021536	diencephalon development	1/76	75/18800	0.262439	0.390313	0.315381	FGF10	1
GO:0050848	regulation of calcium-mediated signaling	1/76	75/18800	0.262439	0.390313	0.315381	GBP1	1
GO:0061512	protein localization to cilium	1/76	75/18800	0.262439	0.390313	0.315381	SNX10	1
GO:0098656	anion transmembrane transport	2/76	247/18800	0.263673	0.391778	0.316564	SLC6A20/APOL1	2
GO:0015850	organic hydroxy compound transport	2/76	248/18800	0.265173	0.393265	0.317766	LY6E/AQP9	2
GO:0017148	negative regulation of translation	2/76	248/18800	0.265173	0.393265	0.317766	PLEKHN1/GZMB	2
GO:0006024	glycosaminoglycan biosynthetic process	1/76	76/18800	0.265433	0.39328	0.317778	CHST2	1
GO:0034612	response to tumor necrosis factor	2/76	249/18800	0.266673	0.394746	0.318963	GBP1/CHI3L1	2
GO:0006919	activation of cysteine-type endopeptidase activity involved in apoptotic process	1/76	77/18800	0.268414	0.395096	0.319245	S100A9	1
GO:0032729	positive regulation of interferon-gamma production	1/76	77/18800	0.268414	0.395096	0.319245	SLC11A1	1
GO:0043154	negative regulation of cysteine-type endopeptidase activity involved in apoptotic process	1/76	77/18800	0.268414	0.395096	0.319245	IFI6	1
GO:0051453	regulation of intracellular pH	1/76	77/18800	0.268414	0.395096	0.319245	SLC11A1	1
GO:0090559	regulation of membrane permeability	1/76	77/18800	0.268414	0.395096	0.319245	GZMB	1
GO:1903201	regulation of oxidative stress-induced cell death	1/76	77/18800	0.268414	0.395096	0.319245	MMP3	1
GO:0010876	lipid localization	3/76	446/18800	0.269403	0.395443	0.319526	XKR9/APOL1/AQP9	3
GO:0031667	response to nutrient levels	3/76	446/18800	0.269403	0.395443	0.319526	KYNU/CXCL10/HMGCS2	3
GO:1903829	positive regulation of cellular protein localization	3/76	446/18800	0.269403	0.395443	0.319526	PARP9/RAMP3/GZMB	3
GO:0007492	endoderm development	1/76	78/18800	0.271384	0.39724	0.320977	DUSP4	1
GO:0009123	nucleoside monophosphate metabolic process	1/76	78/18800	0.271384	0.39724	0.320977	TYMP	1
GO:1902369	negative regulation of RNA catabolic process	1/76	78/18800	0.271384	0.39724	0.320977	SLC11A1	1
GO:0006970	response to osmotic stress	1/76	79/18800	0.274342	0.399342	0.322676	AQP9	1
GO:0014068	positive regulation of phosphatidylinositol 3-kinase signaling	1/76	79/18800	0.274342	0.399342	0.322676	SELP	1
GO:0048145	regulation of fibroblast proliferation	1/76	79/18800	0.274342	0.399342	0.322676	FGF10	1
GO:0048708	astrocyte differentiation	1/76	79/18800	0.274342	0.399342	0.322676	S100A9	1
GO:1901184	regulation of ERBB signaling pathway	1/76	79/18800	0.274342	0.399342	0.322676	IFI6	1
GO:1903556	negative regulation of tumor necrosis factor superfamily cytokine production	1/76	79/18800	0.274342	0.399342	0.322676	CD274	1
GO:0044843	cell cycle G1/S phase transition	2/76	255/18800	0.275673	0.40091	0.323943	TCIM/FGF10	2
GO:0051090	regulation of DNA-binding transcription factor activity	3/76	452/18800	0.275991	0.401002	0.324017	TRIM40/FOSL1/S100A9	3
GO:0006023	aminoglycan biosynthetic process	1/76	80/18800	0.277288	0.402144	0.32494	CHST2	1
GO:0048644	muscle organ morphogenesis	1/76	80/18800	0.277288	0.402144	0.32494	LY6E	1
GO:0008654	phospholipid biosynthetic process	2/76	258/18800	0.280173	0.404907	0.327173	SOCS1/HMGCS2	2
GO:0031016	pancreas development	1/76	81/18800	0.280222	0.404907	0.327173	FGF10	1
GO:0045445	myoblast differentiation	1/76	81/18800	0.280222	0.404907	0.327173	CXCL10	1
GO:0048144	fibroblast proliferation	1/76	81/18800	0.280222	0.404907	0.327173	FGF10	1
GO:0002443	leukocyte mediated immunity	3/76	457/18800	0.281494	0.405886	0.327964	GZMB/FCGR3A/SERPING1	3
GO:0032868	response to insulin	2/76	259/18800	0.281672	0.405886	0.327964	SOCS1/HMGCS2	2
GO:0090150	establishment of protein localization to membrane	2/76	259/18800	0.281672	0.405886	0.327964	VAMP5/GZMB	2
GO:0008589	regulation of smoothened signaling pathway	1/76	82/18800	0.283144	0.406519	0.328476	FGF10	1
GO:0043367	CD4-positive, alpha-beta T cell differentiation	1/76	82/18800	0.283144	0.406519	0.328476	SOCS1	1
GO:0072527	pyrimidine-containing compound metabolic process	1/76	82/18800	0.283144	0.406519	0.328476	TYMP	1
GO:1901292	nucleoside phosphate catabolic process	1/76	82/18800	0.283144	0.406519	0.328476	TYMP	1
GO:0022411	cellular component disassembly	3/76	460/18800	0.284802	0.408527	0.330098	ADAMTS4/MMP3/MMP1	3
GO:0015844	monoamine transport	1/76	83/18800	0.286055	0.409578	0.330947	LY6E	1
GO:0030641	regulation of cellular pH	1/76	83/18800	0.286055	0.409578	0.330947	SLC11A1	1
GO:0030217	T cell differentiation	2/76	263/18800	0.287668	0.41114	0.33221	LILRB2/SOCS1	2
GO:0051054	positive regulation of DNA metabolic process	2/76	263/18800	0.287668	0.41114	0.33221	PARP9/FGF10	2
GO:0051899	membrane depolarization	1/76	84/18800	0.288954	0.411857	0.332789	IFI6	1
GO:0097194	execution phase of apoptosis	1/76	84/18800	0.288954	0.411857	0.332789	XKR9	1
GO:1900182	positive regulation of protein localization to nucleus	1/76	84/18800	0.288954	0.411857	0.332789	PARP9	1
GO:0031330	negative regulation of cellular catabolic process	2/76	265/18800	0.290664	0.413354	0.333998	TIMP1/SLC11A1	2
GO:0051091	positive regulation of DNA-binding transcription factor activity	2/76	265/18800	0.290664	0.413354	0.333998	FOSL1/S100A9	2
GO:0007032	endosome organization	1/76	85/18800	0.291841	0.413354	0.333998	SNX10	1
GO:0008543	fibroblast growth factor receptor signaling pathway	1/76	85/18800	0.291841	0.413354	0.333998	FGF10	1
GO:0050886	endocrine process	1/76	85/18800	0.291841	0.413354	0.333998	SUCNR1	1
GO:0055072	iron ion homeostasis	1/76	85/18800	0.291841	0.413354	0.333998	SLC11A1	1
GO:2000117	negative regulation of cysteine-type endopeptidase activity	1/76	85/18800	0.291841	0.413354	0.333998	IFI6	1
GO:0099175	regulation of postsynapse organization	1/76	86/18800	0.294717	0.417052	0.336986	LILRB2	1
GO:0001892	embryonic placenta development	1/76	87/18800	0.297581	0.419973	0.339347	CEBPB	1
GO:0010232	vascular transport	1/76	87/18800	0.297581	0.419973	0.339347	SLC6A20	1
GO:0150104	transport across blood-brain barrier	1/76	87/18800	0.297581	0.419973	0.339347	SLC6A20	1
GO:0046849	bone remodeling	1/76	88/18800	0.300434	0.423241	0.341987	SNX10	1
GO:1903510	mucopolysaccharide metabolic process	1/76	88/18800	0.300434	0.423241	0.341987	CHST2	1
GO:0001894	tissue homeostasis	2/76	272/18800	0.301139	0.423855	0.342483	SNX10/SERPINA3	2
GO:0034765	regulation of ion transmembrane transport	3/76	476/18800	0.302496	0.425341	0.343684	RAMP3/CXCL11/CXCL10	3
GO:0001656	metanephros development	1/76	89/18800	0.303275	0.425341	0.343684	FGF10	1
GO:0001942	hair follicle development	1/76	89/18800	0.303275	0.425341	0.343684	FGF10	1
GO:0044070	regulation of anion transport	1/76	89/18800	0.303275	0.425341	0.343684	CEBPB	1
GO:2000113	negative regulation of cellular macromolecule biosynthetic process	2/76	275/18800	0.305621	0.426651	0.344742	PLEKHN1/GZMB	2
GO:0042475	odontogenesis of dentin-containing tooth	1/76	90/18800	0.306105	0.426651	0.344742	FGF10	1
GO:0060191	regulation of lipase activity	1/76	90/18800	0.306105	0.426651	0.344742	GNA15	1
GO:0061097	regulation of protein tyrosine kinase activity	1/76	90/18800	0.306105	0.426651	0.344742	LILRA5	1
GO:0061157	mRNA destabilization	1/76	90/18800	0.306105	0.426651	0.344742	PLEKHN1	1
GO:0098661	inorganic anion transmembrane transport	1/76	90/18800	0.306105	0.426651	0.344742	APOL1	1
GO:1901657	glycosyl compound metabolic process	1/76	90/18800	0.306105	0.426651	0.344742	TYMP	1
GO:0034249	negative regulation of cellular amide metabolic process	2/76	276/18800	0.307115	0.427679	0.345574	PLEKHN1/GZMB	2
GO:0035304	regulation of protein dephosphorylation	1/76	91/18800	0.308924	0.428305	0.346079	LILRB2	1
GO:0045638	negative regulation of myeloid cell differentiation	1/76	91/18800	0.308924	0.428305	0.346079	LILRB3	1
GO:0045666	positive regulation of neuron differentiation	1/76	91/18800	0.308924	0.428305	0.346079	DUOXA1	1
GO:0060606	tube closure	1/76	91/18800	0.308924	0.428305	0.346079	FGF10	1
GO:0070509	calcium ion import	1/76	91/18800	0.308924	0.428305	0.346079	RAMP3	1
GO:0046942	carboxylic acid transport	2/76	279/18800	0.311591	0.430303	0.347694	SLC6A20/AQP9	2
GO:0002065	columnar/cuboidal epithelial cell differentiation	1/76	92/18800	0.311731	0.430303	0.347694	CEBPB	1
GO:0022404	molting cycle process	1/76	92/18800	0.311731	0.430303	0.347694	FGF10	1
GO:0022405	hair cycle process	1/76	92/18800	0.311731	0.430303	0.347694	FGF10	1
GO:1900407	regulation of cellular response to oxidative stress	1/76	92/18800	0.311731	0.430303	0.347694	MMP3	1
GO:0002275	myeloid cell activation involved in immune response	1/76	93/18800	0.314527	0.431201	0.348419	SUCNR1	1
GO:0006637	acyl-CoA metabolic process	1/76	93/18800	0.314527	0.431201	0.348419	HMGCS2	1
GO:0006885	regulation of pH	1/76	93/18800	0.314527	0.431201	0.348419	SLC11A1	1
GO:0030101	natural killer cell activation	1/76	93/18800	0.314527	0.431201	0.348419	FCGR3A	1
GO:0035383	thioester metabolic process	1/76	93/18800	0.314527	0.431201	0.348419	HMGCS2	1
GO:0060993	kidney morphogenesis	1/76	93/18800	0.314527	0.431201	0.348419	FGF10	1
GO:0098773	skin epidermis development	1/76	93/18800	0.314527	0.431201	0.348419	FGF10	1
GO:0007548	sex differentiation	2/76	281/18800	0.314572	0.431201	0.348419	FGF10/CEBPB	2
GO:0002690	positive regulation of leukocyte chemotaxis	1/76	94/18800	0.317312	0.433073	0.349932	CXCL10	1
GO:0009798	axis specification	1/76	94/18800	0.317312	0.433073	0.349932	FGF10	1
GO:0050779	RNA destabilization	1/76	94/18800	0.317312	0.433073	0.349932	PLEKHN1	1
GO:0061014	positive regulation of mRNA catabolic process	1/76	94/18800	0.317312	0.433073	0.349932	PLEKHN1	1
GO:1903312	negative regulation of mRNA metabolic process	1/76	94/18800	0.317312	0.433073	0.349932	SLC11A1	1
GO:0003073	regulation of systemic arterial blood pressure	1/76	95/18800	0.320085	0.435726	0.352075	SUCNR1	1
GO:0032088	negative regulation of NF-kappaB transcription factor activity	1/76	95/18800	0.320085	0.435726	0.352075	TRIM40	1
GO:0043648	dicarboxylic acid metabolic process	1/76	95/18800	0.320085	0.435726	0.352075	KYNU	1
GO:0002366	leukocyte activation involved in immune response	2/76	285/18800	0.320525	0.435948	0.352255	SUCNR1/SLC11A1	2
GO:0044089	positive regulation of cellular component biogenesis	3/76	494/18800	0.322474	0.438219	0.35409	WARS1/MMP3/MMP1	3
GO:0010769	regulation of cell morphogenesis involved in differentiation	1/76	96/18800	0.322848	0.43835	0.354195	GBP1	1
GO:0032642	regulation of chemokine production	1/76	97/18800	0.325599	0.441325	0.356599	MCOLN2	1
GO:0043279	response to alkaloid	1/76	97/18800	0.325599	0.441325	0.356599	TGM2	1
GO:0006721	terpenoid metabolic process	1/76	98/18800	0.32834	0.442374	0.357447	HMGCS2	1
GO:0032479	regulation of type I interferon production	1/76	98/18800	0.32834	0.442374	0.357447	OAS2	1
GO:0032602	chemokine production	1/76	98/18800	0.32834	0.442374	0.357447	MCOLN2	1
GO:0032606	type I interferon production	1/76	98/18800	0.32834	0.442374	0.357447	OAS2	1
GO:0036473	cell death in response to oxidative stress	1/76	98/18800	0.32834	0.442374	0.357447	MMP3	1
GO:0060291	long-term synaptic potentiation	1/76	98/18800	0.32834	0.442374	0.357447	LILRB2	1
GO:0120162	positive regulation of cold-induced thermogenesis	1/76	98/18800	0.32834	0.442374	0.357447	CEBPB	1
GO:0006470	protein dephosphorylation	2/76	291/18800	0.329434	0.44309	0.358026	LILRB2/DUSP4	2
GO:0042063	gliogenesis	2/76	291/18800	0.329434	0.44309	0.358026	S100A9/FGF10	2
GO:0001823	mesonephros development	1/76	99/18800	0.331069	0.44453	0.35919	FGF10	1
GO:1990830	cellular response to leukemia inhibitory factor	1/76	99/18800	0.331069	0.44453	0.35919	SNX10	1
GO:0003333	amino acid transmembrane transport	1/76	100/18800	0.333788	0.444887	0.359478	SLC6A20	1
GO:0015837	amine transport	1/76	100/18800	0.333788	0.444887	0.359478	AQP9	1
GO:0042100	B cell proliferation	1/76	100/18800	0.333788	0.444887	0.359478	MNDA	1
GO:0098869	cellular oxidant detoxification	1/76	100/18800	0.333788	0.444887	0.359478	S100A9	1
GO:1901992	positive regulation of mitotic cell cycle phase transition	1/76	100/18800	0.333788	0.444887	0.359478	FGF10	1
GO:1990823	response to leukemia inhibitory factor	1/76	100/18800	0.333788	0.444887	0.359478	SNX10	1
GO:0034504	protein localization to nucleus	2/76	294/18800	0.333877	0.444887	0.359478	TRIM40/PARP9	2
GO:0071375	cellular response to peptide hormone stimulus	2/76	294/18800	0.333877	0.444887	0.359478	SOCS1/HMGCS2	2
GO:1903311	regulation of mRNA metabolic process	2/76	294/18800	0.333877	0.444887	0.359478	PLEKHN1/SLC11A1	2
GO:0000041	transition metal ion transport	1/76	101/18800	0.336495	0.446864	0.361075	SLC11A1	1
GO:0051702	biological process involved in interaction with symbiont	1/76	101/18800	0.336495	0.446864	0.361075	APOL1	1
GO:0070167	regulation of biomineral tissue development	1/76	101/18800	0.336495	0.446864	0.361075	CEBPB	1
GO:1902882	regulation of response to oxidative stress	1/76	101/18800	0.336495	0.446864	0.361075	MMP3	1
GO:0015914	phospholipid transport	1/76	102/18800	0.339192	0.449687	0.363356	XKR9	1
GO:0032677	regulation of interleukin-8 production	1/76	102/18800	0.339192	0.449687	0.363356	CHI3L1	1
GO:0051056	regulation of small GTPase mediated signal transduction	2/76	299/18800	0.341265	0.45097	0.364393	TGM2/FGF10	2
GO:0006664	glycolipid metabolic process	1/76	103/18800	0.341878	0.45097	0.364393	ST3GAL5	1
GO:0032637	interleukin-8 production	1/76	103/18800	0.341878	0.45097	0.364393	CHI3L1	1
GO:0035335	peptidyl-tyrosine dephosphorylation	1/76	103/18800	0.341878	0.45097	0.364393	DUSP4	1
GO:0042472	inner ear morphogenesis	1/76	103/18800	0.341878	0.45097	0.364393	FGF10	1
GO:0110149	regulation of biomineralization	1/76	103/18800	0.341878	0.45097	0.364393	CEBPB	1
GO:0002429	immune response-activating cell surface receptor signaling pathway	2/76	300/18800	0.34274	0.45135	0.3647	MNDA/GBP1	2
GO:0002757	immune response-activating signal transduction	2/76	300/18800	0.34274	0.45135	0.3647	MNDA/GBP1	2
GO:0002444	myeloid leukocyte mediated immunity	1/76	104/18800	0.344553	0.45185	0.365104	FCGR3A	1
GO:0006892	post-Golgi vesicle-mediated transport	1/76	104/18800	0.344553	0.45185	0.365104	VAMP5	1
GO:0046822	regulation of nucleocytoplasmic transport	1/76	104/18800	0.344553	0.45185	0.365104	MX2	1
GO:0050830	defense response to Gram-positive bacterium	1/76	104/18800	0.344553	0.45185	0.365104	GBP4	1
GO:1903509	liposaccharide metabolic process	1/76	104/18800	0.344553	0.45185	0.365104	ST3GAL5	1
GO:0001822	kidney development	2/76	303/18800	0.347158	0.453456	0.366402	HMGCS2/FGF10	2
GO:0019932	second-messenger-mediated signaling	2/76	303/18800	0.347158	0.453456	0.366402	SELP/GBP1	2
GO:0006672	ceramide metabolic process	1/76	105/18800	0.347218	0.453456	0.366402	ST3GAL5	1
GO:0008585	female gonad development	1/76	105/18800	0.347218	0.453456	0.366402	CEBPB	1
GO:0046425	regulation of receptor signaling pathway via JAK-STAT	1/76	105/18800	0.347218	0.453456	0.366402	SOCS1	1
GO:0007229	integrin-mediated signaling pathway	1/76	107/18800	0.352515	0.459231	0.371068	TIMP1	1
GO:0030004	cellular monovalent inorganic cation homeostasis	1/76	107/18800	0.352515	0.459231	0.371068	SLC11A1	1
GO:0033138	positive regulation of peptidyl-serine phosphorylation	1/76	107/18800	0.352515	0.459231	0.371068	RAMP3	1
GO:0006958	complement activation, classical pathway	1/76	108/18800	0.355147	0.461896	0.373222	SERPING1	1
GO:0007173	epidermal growth factor receptor signaling pathway	1/76	108/18800	0.355147	0.461896	0.373222	IFI6	1
GO:0034446	substrate adhesion-dependent cell spreading	1/76	109/18800	0.357769	0.464157	0.375048	GBP1	1
GO:0046545	development of primary female sexual characteristics	1/76	109/18800	0.357769	0.464157	0.375048	CEBPB	1
GO:0090263	positive regulation of canonical Wnt signaling pathway	1/76	109/18800	0.357769	0.464157	0.375048	FGF10	1
GO:0072001	renal system development	2/76	312/18800	0.360354	0.466392	0.376854	HMGCS2/FGF10	2
GO:0030148	sphingolipid biosynthetic process	1/76	110/18800	0.36038	0.466392	0.376854	ST3GAL5	1
GO:2000779	regulation of double-strand break repair	1/76	110/18800	0.36038	0.466392	0.376854	PARP9	1
GO:0006821	chloride transport	1/76	111/18800	0.362981	0.468213	0.378326	APOL1	1
GO:0014066	regulation of phosphatidylinositol 3-kinase signaling	1/76	111/18800	0.362981	0.468213	0.378326	SELP	1
GO:0031532	actin cytoskeleton reorganization	1/76	111/18800	0.362981	0.468213	0.378326	FGF10	1
GO:0046632	alpha-beta T cell differentiation	1/76	111/18800	0.362981	0.468213	0.378326	SOCS1	1
GO:0051604	protein maturation	2/76	314/18800	0.363274	0.468213	0.378326	DUOXA2/MYRFL	2
GO:0002698	negative regulation of immune effector process	1/76	112/18800	0.365572	0.470789	0.380407	SERPING1	1
GO:0046394	carboxylic acid biosynthetic process	2/76	316/18800	0.366189	0.4712	0.380739	KYNU/IDO1	2
GO:0002832	negative regulation of response to biotic stimulus	1/76	113/18800	0.368152	0.472566	0.381843	SERPING1	1
GO:0031623	receptor internalization	1/76	113/18800	0.368152	0.472566	0.381843	RAMP3	1
GO:0044344	cellular response to fibroblast growth factor stimulus	1/76	113/18800	0.368152	0.472566	0.381843	FGF10	1
GO:0015849	organic acid transport	2/76	318/18800	0.3691	0.473012	0.382203	SLC6A20/AQP9	2
GO:0016053	organic acid biosynthetic process	2/76	318/18800	0.3691	0.473012	0.382203	KYNU/IDO1	2
GO:0060249	anatomical structure homeostasis	2/76	319/18800	0.370553	0.473549	0.382637	SNX10/SERPINA3	2
GO:0003014	renal system process	1/76	114/18800	0.370721	0.473549	0.382637	SUCNR1	1
GO:0042303	molting cycle	1/76	114/18800	0.370721	0.473549	0.382637	FGF10	1
GO:0042633	hair cycle	1/76	114/18800	0.370721	0.473549	0.382637	FGF10	1
GO:0018107	peptidyl-threonine phosphorylation	1/76	115/18800	0.373281	0.475661	0.384344	CHI3L1	1
GO:0021782	glial cell development	1/76	115/18800	0.373281	0.475661	0.384344	S100A9	1
GO:1990748	cellular detoxification	1/76	115/18800	0.373281	0.475661	0.384344	S100A9	1
GO:0002286	T cell activation involved in immune response	1/76	116/18800	0.37583	0.47775	0.386032	SLC11A1	1
GO:0071675	regulation of mononuclear cell migration	1/76	116/18800	0.37583	0.47775	0.386032	CXCL10	1
GO:1904892	regulation of receptor signaling pathway via STAT	1/76	116/18800	0.37583	0.47775	0.386032	SOCS1	1
GO:0008202	steroid metabolic process	2/76	323/18800	0.376354	0.47803	0.386258	APOL1/HMGCS2	2
GO:0006720	isoprenoid metabolic process	1/76	117/18800	0.378369	0.47943	0.387389	HMGCS2	1
GO:0007006	mitochondrial membrane organization	1/76	117/18800	0.378369	0.47943	0.387389	GZMB	1
GO:0015718	monocarboxylic acid transport	1/76	117/18800	0.378369	0.47943	0.387389	AQP9	1
GO:0008286	insulin receptor signaling pathway	1/76	118/18800	0.380898	0.481472	0.389039	SOCS1	1
GO:0098659	inorganic cation import across plasma membrane	1/76	118/18800	0.380898	0.481472	0.389039	RAMP3	1
GO:0099587	inorganic ion import across plasma membrane	1/76	118/18800	0.380898	0.481472	0.389039	RAMP3	1
GO:0045471	response to ethanol	1/76	119/18800	0.383416	0.483691	0.390832	HMGCS2	1
GO:0071774	response to fibroblast growth factor	1/76	119/18800	0.383416	0.483691	0.390832	FGF10	1
GO:0060562	epithelial tube morphogenesis	2/76	328/18800	0.383574	0.483691	0.390832	CXCL10/FGF10	2
GO:0045787	positive regulation of cell cycle	2/76	329/18800	0.385014	0.485118	0.391985	FOSL1/FGF10	2
GO:0030203	glycosaminoglycan metabolic process	1/76	120/18800	0.385925	0.485488	0.392284	CHST2	1
GO:0072655	establishment of protein localization to mitochondrion	1/76	120/18800	0.385925	0.485488	0.392284	GZMB	1
GO:0048545	response to steroid hormone	2/76	330/18800	0.386453	0.485765	0.392508	FOSL1/HMGCS2	2
GO:0002455	humoral immune response mediated by circulating immunoglobulin	1/76	121/18800	0.388423	0.487075	0.393566	SERPING1	1
GO:0030282	bone mineralization	1/76	121/18800	0.388423	0.487075	0.393566	SNX10	1
GO:0038127	ERBB signaling pathway	1/76	121/18800	0.388423	0.487075	0.393566	IFI6	1
GO:0032386	regulation of intracellular transport	2/76	332/18800	0.389326	0.487819	0.394168	MX2/GZMB	2
GO:0007613	memory	1/76	122/18800	0.390911	0.489027	0.395144	CEBPB	1
GO:0014902	myotube differentiation	1/76	122/18800	0.390911	0.489027	0.395144	CXCL10	1
GO:0001704	formation of primary germ layer	1/76	123/18800	0.39339	0.490569	0.39639	DUSP4	1
GO:0042471	ear morphogenesis	1/76	123/18800	0.39339	0.490569	0.39639	FGF10	1
GO:0097237	cellular response to toxic substance	1/76	123/18800	0.39339	0.490569	0.39639	S100A9	1
GO:1901989	positive regulation of cell cycle phase transition	1/76	123/18800	0.39339	0.490569	0.39639	FGF10	1
GO:0002688	regulation of leukocyte chemotaxis	1/76	124/18800	0.395858	0.492478	0.397932	CXCL10	1
GO:0018210	peptidyl-threonine modification	1/76	124/18800	0.395858	0.492478	0.397932	CHI3L1	1
GO:1903313	positive regulation of mRNA metabolic process	1/76	124/18800	0.395858	0.492478	0.397932	PLEKHN1	1
GO:0033865	nucleoside bisphosphate metabolic process	1/76	125/18800	0.398317	0.493587	0.398828	HMGCS2	1
GO:0033875	ribonucleoside bisphosphate metabolic process	1/76	125/18800	0.398317	0.493587	0.398828	HMGCS2	1
GO:0034032	purine nucleoside bisphosphate metabolic process	1/76	125/18800	0.398317	0.493587	0.398828	HMGCS2	1
GO:0043280	positive regulation of cysteine-type endopeptidase activity involved in apoptotic process	1/76	125/18800	0.398317	0.493587	0.398828	S100A9	1
GO:0070585	protein localization to mitochondrion	1/76	125/18800	0.398317	0.493587	0.398828	GZMB	1
GO:0006790	sulfur compound metabolic process	2/76	339/18800	0.399336	0.494461	0.399534	CHST2/HMGCS2	2
GO:0003206	cardiac chamber morphogenesis	1/76	126/18800	0.400765	0.495063	0.400021	LY6E	1
GO:0003231	cardiac ventricle development	1/76	126/18800	0.400765	0.495063	0.400021	LY6E	1
GO:0051028	mRNA transport	1/76	126/18800	0.400765	0.495063	0.400021	MX2	1
GO:0001933	negative regulation of protein phosphorylation	2/76	341/18800	0.402183	0.496424	0.401121	SOCS1/WARS1	2
GO:0050852	T cell receptor signaling pathway	1/76	127/18800	0.403204	0.497296	0.401825	GBP1	1
GO:0006911	phagocytosis, engulfment	1/76	128/18800	0.405633	0.498729	0.402983	XKR9	1
GO:0007368	determination of left/right symmetry	1/76	128/18800	0.405633	0.498729	0.402983	FGF10	1
GO:0042542	response to hydrogen peroxide	1/76	128/18800	0.405633	0.498729	0.402983	FOSL1	1
GO:0045931	positive regulation of mitotic cell cycle	1/76	128/18800	0.405633	0.498729	0.402983	FGF10	1
GO:2000027	regulation of animal organ morphogenesis	1/76	129/18800	0.408052	0.501312	0.40507	FGF10	1
GO:0035303	regulation of dephosphorylation	1/76	130/18800	0.410462	0.503879	0.407145	LILRB2	1
GO:0006956	complement activation	1/76	131/18800	0.412862	0.505643	0.40857	SERPING1	1
GO:0034219	carbohydrate transmembrane transport	1/76	131/18800	0.412862	0.505643	0.40857	AQP9	1
GO:0050853	B cell receptor signaling pathway	1/76	131/18800	0.412862	0.505643	0.40857	MNDA	1
GO:0003158	endothelium development	1/76	133/18800	0.417632	0.510807	0.412742	CXCL10	1
GO:0001655	urogenital system development	2/76	352/18800	0.417727	0.510807	0.412742	HMGCS2/FGF10	2
GO:0006352	DNA-templated transcription, initiation	1/76	134/18800	0.420003	0.512398	0.414028	FOSL1	1
GO:0006661	phosphatidylinositol biosynthetic process	1/76	134/18800	0.420003	0.512398	0.414028	SOCS1	1
GO:2001235	positive regulation of apoptotic signaling pathway	1/76	134/18800	0.420003	0.512398	0.414028	S100A9	1
GO:0045667	regulation of osteoblast differentiation	1/76	136/18800	0.424717	0.517347	0.418026	CEBPB	1
GO:0072175	epithelial tube formation	1/76	136/18800	0.424717	0.517347	0.418026	FGF10	1
GO:0099024	plasma membrane invagination	1/76	137/18800	0.42706	0.519798	0.420007	XKR9	1
GO:0008277	regulation of G protein-coupled receptor signaling pathway	1/76	138/18800	0.429393	0.52092	0.420914	RAMP3	1
GO:0009855	determination of bilateral symmetry	1/76	138/18800	0.429393	0.52092	0.420914	FGF10	1
GO:0031644	regulation of nervous system process	1/76	138/18800	0.429393	0.52092	0.420914	TYMP	1
GO:0042552	myelination	1/76	138/18800	0.429393	0.52092	0.420914	TYMP	1
GO:0006066	alcohol metabolic process	2/76	361/18800	0.430297	0.52092	0.420914	APOL1/HMGCS2	2
GO:0015711	organic anion transport	2/76	361/18800	0.430297	0.52092	0.420914	SLC6A20/AQP9	2
GO:1901653	cellular response to peptide	2/76	361/18800	0.430297	0.52092	0.420914	SOCS1/HMGCS2	2
GO:0009799	specification of symmetry	1/76	139/18800	0.431716	0.521437	0.421331	FGF10	1
GO:0019827	stem cell population maintenance	1/76	139/18800	0.431716	0.521437	0.421331	FGF10	1
GO:0098876	vesicle-mediated transport to the plasma membrane	1/76	139/18800	0.431716	0.521437	0.421331	VAMP5	1
GO:0007224	smoothened signaling pathway	1/76	140/18800	0.434031	0.522629	0.422295	FGF10	1
GO:0007272	ensheathment of neurons	1/76	140/18800	0.434031	0.522629	0.422295	TYMP	1
GO:0008366	axon ensheathment	1/76	140/18800	0.434031	0.522629	0.422295	TYMP	1
GO:0042157	lipoprotein metabolic process	1/76	140/18800	0.434031	0.522629	0.422295	APOL1	1
GO:0098727	maintenance of cell number	1/76	141/18800	0.436336	0.525003	0.424213	FGF10	1
GO:0035107	appendage morphogenesis	1/76	142/18800	0.438632	0.526559	0.42547	FGF10	1
GO:0035108	limb morphogenesis	1/76	142/18800	0.438632	0.526559	0.42547	FGF10	1
GO:0045598	regulation of fat cell differentiation	1/76	142/18800	0.438632	0.526559	0.42547	CEBPB	1
GO:0001508	action potential	1/76	143/18800	0.440918	0.527695	0.426388	GNA15	1
GO:0030010	establishment of cell polarity	1/76	143/18800	0.440918	0.527695	0.426388	FGF10	1
GO:0046165	alcohol biosynthetic process	1/76	143/18800	0.440918	0.527695	0.426388	HMGCS2	1
GO:2001056	positive regulation of cysteine-type endopeptidase activity	1/76	143/18800	0.440918	0.527695	0.426388	S100A9	1
GO:0010324	membrane invagination	1/76	144/18800	0.443196	0.528413	0.426968	XKR9	1
GO:0014065	phosphatidylinositol 3-kinase signaling	1/76	144/18800	0.443196	0.528413	0.426968	SELP	1
GO:0030177	positive regulation of Wnt signaling pathway	1/76	144/18800	0.443196	0.528413	0.426968	FGF10	1
GO:0033135	regulation of peptidyl-serine phosphorylation	1/76	144/18800	0.443196	0.528413	0.426968	RAMP3	1
GO:0051592	response to calcium ion	1/76	144/18800	0.443196	0.528413	0.426968	SUCNR1	1
GO:0006865	amino acid transport	1/76	145/18800	0.445464	0.529514	0.427858	SLC6A20	1
GO:0007612	learning	1/76	145/18800	0.445464	0.529514	0.427858	FOSL1	1
GO:0015748	organophosphate ester transport	1/76	145/18800	0.445464	0.529514	0.427858	XKR9	1
GO:0043524	negative regulation of neuron apoptotic process	1/76	145/18800	0.445464	0.529514	0.427858	CEBPB	1
GO:0106106	cold-induced thermogenesis	1/76	146/18800	0.447723	0.531397	0.42938	CEBPB	1
GO:0120161	regulation of cold-induced thermogenesis	1/76	146/18800	0.447723	0.531397	0.42938	CEBPB	1
GO:0044282	small molecule catabolic process	2/76	376/18800	0.450932	0.534802	0.432131	KYNU/IDO1	2
GO:0010821	regulation of mitochondrion organization	1/76	148/18800	0.452214	0.535517	0.432709	GZMB	1
GO:0046467	membrane lipid biosynthetic process	1/76	148/18800	0.452214	0.535517	0.432709	ST3GAL5	1
GO:0016525	negative regulation of angiogenesis	1/76	149/18800	0.454446	0.537352	0.434191	CXCL10	1
GO:0044272	sulfur compound biosynthetic process	1/76	149/18800	0.454446	0.537352	0.434191	CHST2	1
GO:0010976	positive regulation of neuron projection development	1/76	150/18800	0.45667	0.538767	0.435335	S100A9	1
GO:0016331	morphogenesis of embryonic epithelium	1/76	150/18800	0.45667	0.538767	0.435335	FGF10	1
GO:0098754	detoxification	1/76	150/18800	0.45667	0.538767	0.435335	S100A9	1
GO:1902850	microtubule cytoskeleton organization involved in mitosis	1/76	151/18800	0.458884	0.539982	0.436316	FGF10	1
GO:2000181	negative regulation of blood vessel morphogenesis	1/76	151/18800	0.458884	0.539982	0.436316	CXCL10	1
GO:0030098	lymphocyte differentiation	2/76	382/18800	0.45907	0.539982	0.436316	LILRB2/SOCS1	2
GO:0042326	negative regulation of phosphorylation	2/76	382/18800	0.45907	0.539982	0.436316	SOCS1/WARS1	2
GO:1901343	negative regulation of vasculature development	1/76	152/18800	0.461089	0.541951	0.437908	CXCL10	1
GO:0048754	branching morphogenesis of an epithelial tube	1/76	153/18800	0.463285	0.544127	0.439665	FGF10	1
GO:0051092	positive regulation of NF-kappaB transcription factor activity	1/76	154/18800	0.465473	0.546267	0.441394	S100A9	1
GO:0042692	muscle cell differentiation	2/76	387/18800	0.465801	0.546267	0.441394	CXCL10/FGF10	2
GO:0006644	phospholipid metabolic process	2/76	388/18800	0.467141	0.547215	0.44216	SOCS1/HMGCS2	2
GO:0007519	skeletal muscle tissue development	1/76	155/18800	0.467651	0.547215	0.44216	VAMP5	1
GO:0043271	negative regulation of ion transport	1/76	155/18800	0.467651	0.547215	0.44216	LILRB2	1
GO:0008643	carbohydrate transport	1/76	156/18800	0.469821	0.548938	0.443553	AQP9	1
GO:0090316	positive regulation of intracellular protein transport	1/76	156/18800	0.469821	0.548938	0.443553	GZMB	1
GO:0030856	regulation of epithelial cell differentiation	1/76	157/18800	0.471983	0.550239	0.444604	CEBPB	1
GO:0046434	organophosphate catabolic process	1/76	157/18800	0.471983	0.550239	0.444604	TYMP	1
GO:0055067	monovalent inorganic cation homeostasis	1/76	157/18800	0.471983	0.550239	0.444604	SLC11A1	1
GO:0007292	female gamete generation	1/76	158/18800	0.474135	0.552339	0.446301	FOSL1	1
GO:0050657	nucleic acid transport	1/76	159/18800	0.476279	0.55342	0.447174	MX2	1
GO:0050658	RNA transport	1/76	159/18800	0.476279	0.55342	0.447174	MX2	1
GO:1990845	adaptive thermogenesis	1/76	159/18800	0.476279	0.55342	0.447174	CEBPB	1
GO:0042176	regulation of protein catabolic process	2/76	395/18800	0.476468	0.55342	0.447174	TRIM40/TIMP1	2
GO:2000045	regulation of G1/S transition of mitotic cell cycle	1/76	160/18800	0.478414	0.555271	0.44867	FGF10	1
GO:0006665	sphingolipid metabolic process	1/76	161/18800	0.480541	0.556918	0.450001	ST3GAL5	1
GO:0050806	positive regulation of synaptic transmission	1/76	161/18800	0.480541	0.556918	0.450001	LILRB2	1
GO:0046488	phosphatidylinositol metabolic process	1/76	162/18800	0.482659	0.558551	0.45132	SOCS1	1
GO:0051236	establishment of RNA localization	1/76	162/18800	0.482659	0.558551	0.45132	MX2	1
GO:0030307	positive regulation of cell growth	1/76	163/18800	0.484768	0.560169	0.452628	S100A9	1
GO:0099173	postsynapse organization	1/76	163/18800	0.484768	0.560169	0.452628	LILRB2	1
GO:0035637	multicellular organismal signaling	1/76	164/18800	0.486869	0.561772	0.453923	TYMP	1
GO:0046661	male sex differentiation	1/76	164/18800	0.486869	0.561772	0.453923	FGF10	1
GO:0060537	muscle tissue development	2/76	405/18800	0.489624	0.564537	0.456157	VAMP5/LY6E	2
GO:0003205	cardiac chamber development	1/76	167/18800	0.493122	0.567325	0.45841	LY6E	1
GO:0022900	electron transport chain	1/76	167/18800	0.493122	0.567325	0.45841	IDO1	1
GO:0060538	skeletal muscle organ development	1/76	167/18800	0.493122	0.567325	0.45841	VAMP5	1
GO:0009410	response to xenobiotic stimulus	2/76	411/18800	0.49742	0.571852	0.462068	FOSL1/HMGCS2	2
GO:0051099	positive regulation of binding	1/76	171/18800	0.501342	0.57552	0.465032	PARP9	1
GO:2001242	regulation of intrinsic apoptotic signaling pathway	1/76	171/18800	0.501342	0.57552	0.465032	S100A9	1
GO:0001558	regulation of cell growth	2/76	415/18800	0.502576	0.576098	0.465498	TRIM40/S100A9	2
GO:1901987	regulation of cell cycle phase transition	2/76	415/18800	0.502576	0.576098	0.465498	TCIM/FGF10	2
GO:0010634	positive regulation of epithelial cell migration	1/76	174/18800	0.507421	0.580805	0.469302	FGF10	1
GO:0010950	positive regulation of endopeptidase activity	1/76	174/18800	0.507421	0.580805	0.469302	S100A9	1
GO:0001503	ossification	2/76	420/18800	0.508975	0.582161	0.470398	SNX10/CEBPB	2
GO:0006694	steroid biosynthetic process	1/76	175/18800	0.50943	0.582259	0.470477	HMGCS2	1
GO:2000241	regulation of reproductive process	1/76	176/18800	0.511432	0.5838	0.471722	TIMP1	1
GO:0016311	dephosphorylation	2/76	422/18800	0.51152	0.5838	0.471722	LILRB2/DUSP4	2
GO:0001659	temperature homeostasis	1/76	177/18800	0.513426	0.58386	0.47177	CEBPB	1
GO:0035725	sodium ion transmembrane transport	1/76	177/18800	0.513426	0.58386	0.47177	SLC6A20	1
GO:0048015	phosphatidylinositol-mediated signaling	1/76	177/18800	0.513426	0.58386	0.47177	SELP	1
GO:0048736	appendage development	1/76	177/18800	0.513426	0.58386	0.47177	FGF10	1
GO:0060173	limb development	1/76	177/18800	0.513426	0.58386	0.47177	FGF10	1
GO:0042391	regulation of membrane potential	2/76	425/18800	0.515321	0.585592	0.47317	GNA15/IFI6	2
GO:0050777	negative regulation of immune response	1/76	179/18800	0.517389	0.587519	0.474727	SERPING1	1
GO:0032102	negative regulation of response to external stimulus	2/76	429/18800	0.520359	0.590465	0.477108	THBD/SERPING1	2
GO:0010721	negative regulation of cell development	1/76	181/18800	0.521321	0.590705	0.477302	GBP1	1
GO:0048017	inositol lipid-mediated signaling	1/76	181/18800	0.521321	0.590705	0.477302	SELP	1
GO:0006839	mitochondrial transport	1/76	182/18800	0.523275	0.592493	0.478746	GZMB	1
GO:0008217	regulation of blood pressure	1/76	183/18800	0.525221	0.593152	0.479279	SUCNR1	1
GO:0045766	positive regulation of angiogenesis	1/76	183/18800	0.525221	0.593152	0.479279	CHI3L1	1
GO:1904018	positive regulation of vasculature development	1/76	183/18800	0.525221	0.593152	0.479279	CHI3L1	1
GO:0006979	response to oxidative stress	2/76	433/18800	0.525364	0.593152	0.479279	FOSL1/MMP3	2
GO:0006399	tRNA metabolic process	1/76	185/18800	0.529089	0.596931	0.482332	WARS1	1
GO:0030308	negative regulation of cell growth	1/76	186/18800	0.531012	0.598671	0.483738	TRIM40	1
GO:0046578	regulation of Ras protein signal transduction	1/76	187/18800	0.532927	0.6004	0.485136	FGF10	1
GO:0045936	negative regulation of phosphate metabolic process	2/76	440/18800	0.534038	0.600793	0.485453	SOCS1/WARS1	2
GO:0051960	regulation of nervous system development	2/76	440/18800	0.534038	0.600793	0.485453	TGM2/TYMP	2
GO:0010563	negative regulation of phosphorus metabolic process	2/76	441/18800	0.535269	0.601748	0.486224	SOCS1/WARS1	2
GO:0050673	epithelial cell proliferation	2/76	443/18800	0.537723	0.604076	0.488105	FGF10/CEBPB	2
GO:0007369	gastrulation	1/76	190/18800	0.538625	0.604227	0.488228	DUSP4	1
GO:0043433	negative regulation of DNA-binding transcription factor activity	1/76	190/18800	0.538625	0.604227	0.488228	TRIM40	1
GO:0007626	locomotory behavior	1/76	192/18800	0.542386	0.606717	0.49024	IDO1	1
GO:0010952	positive regulation of peptidase activity	1/76	192/18800	0.542386	0.606717	0.49024	S100A9	1
GO:0045664	regulation of neuron differentiation	1/76	192/18800	0.542386	0.606717	0.49024	DUOXA1	1
GO:0048839	inner ear development	1/76	192/18800	0.542386	0.606717	0.49024	FGF10	1
GO:0048568	embryonic organ development	2/76	449/18800	0.545035	0.609247	0.492284	FGF10/CEBPB	2
GO:0006403	RNA localization	1/76	196/18800	0.549817	0.613722	0.4959	MX2	1
GO:0042594	response to starvation	1/76	196/18800	0.549817	0.613722	0.4959	HMGCS2	1
GO:0032388	positive regulation of intracellular transport	1/76	198/18800	0.553488	0.616945	0.498504	GZMB	1
GO:0048167	regulation of synaptic plasticity	1/76	198/18800	0.553488	0.616945	0.498504	LILRB2	1
GO:0034284	response to monosaccharide	1/76	200/18800	0.557129	0.620126	0.501074	HMGCS2	1
GO:0050864	regulation of B cell activation	1/76	200/18800	0.557129	0.620126	0.501074	MNDA	1
GO:0002285	lymphocyte activation involved in immune response	1/76	201/18800	0.558938	0.621701	0.502347	SLC11A1	1
GO:0006417	regulation of translation	2/76	463/18800	0.561787	0.624379	0.504511	PLEKHN1/GZMB	2
GO:0000302	response to reactive oxygen species	1/76	203/18800	0.562536	0.624379	0.504511	FOSL1	1
GO:0071383	cellular response to steroid hormone stimulus	1/76	203/18800	0.562536	0.624379	0.504511	HMGCS2	1
GO:0007623	circadian rhythm	1/76	205/18800	0.566104	0.627897	0.507353	NAMPT	1
GO:0006643	membrane lipid metabolic process	1/76	207/18800	0.569644	0.630934	0.509808	ST3GAL5	1
GO:0043523	regulation of neuron apoptotic process	1/76	207/18800	0.569644	0.630934	0.509808	CEBPB	1
GO:0071902	positive regulation of protein serine/threonine kinase activity	1/76	208/18800	0.571403	0.632438	0.511023	TCIM	1
GO:0051052	regulation of DNA metabolic process	2/76	472/18800	0.572326	0.633015	0.511489	PARP9/FGF10	2
GO:0050807	regulation of synapse organization	1/76	209/18800	0.573155	0.633043	0.511511	LILRB2	1
GO:1901215	negative regulation of neuron death	1/76	209/18800	0.573155	0.633043	0.511511	CEBPB	1
GO:0050679	positive regulation of epithelial cell proliferation	1/76	211/18800	0.576638	0.636443	0.514259	FGF10	1
GO:0006469	negative regulation of protein kinase activity	1/76	213/18800	0.580092	0.639808	0.516978	WARS1	1
GO:0001667	ameboidal-type cell migration	2/76	480/18800	0.581543	0.640804	0.517783	TIMP1/FGF10	2
GO:0046474	glycerophospholipid biosynthetic process	1/76	214/18800	0.581809	0.640804	0.517783	SOCS1	1
GO:0050803	regulation of synapse structure or activity	1/76	215/18800	0.583519	0.64179	0.518579	LILRB2	1
GO:0072330	monocarboxylic acid biosynthetic process	1/76	215/18800	0.583519	0.64179	0.518579	IDO1	1
GO:0016049	cell growth	2/76	484/18800	0.586097	0.644175	0.520506	TRIM40/S100A9	2
GO:0010810	regulation of cell-substrate adhesion	1/76	217/18800	0.586919	0.644628	0.520873	GBP1	1
GO:0015931	nucleobase-containing compound transport	1/76	218/18800	0.588608	0.646033	0.522008	MX2	1
GO:0007163	establishment or maintenance of cell polarity	1/76	219/18800	0.590291	0.646978	0.522772	FGF10	1
GO:0043583	ear development	1/76	219/18800	0.590291	0.646978	0.522772	FGF10	1
GO:0071241	cellular response to inorganic substance	1/76	221/18800	0.593636	0.650192	0.525368	MMP3	1
GO:0050769	positive regulation of neurogenesis	1/76	222/18800	0.595298	0.65156	0.526473	TGM2	1
GO:0006091	generation of precursor metabolites and energy	2/76	494/18800	0.597326	0.653325	0.5279	IDO1/HMGCS2	2
GO:0033157	regulation of intracellular protein transport	1/76	224/18800	0.598602	0.654246	0.528644	GZMB	1
GO:0010817	regulation of hormone levels	2/76	496/18800	0.599545	0.654246	0.528644	DUOXA2/DUOXA1	2
GO:0000082	G1/S transition of mitotic cell cycle	1/76	225/18800	0.600245	0.654246	0.528644	FGF10	1
GO:0006486	protein glycosylation	1/76	225/18800	0.600245	0.654246	0.528644	ST3GAL5	1
GO:0043413	macromolecule glycosylation	1/76	225/18800	0.600245	0.654246	0.528644	ST3GAL5	1
GO:0008406	gonad development	1/76	226/18800	0.60188	0.655122	0.529352	CEBPB	1
GO:0009743	response to carbohydrate	1/76	226/18800	0.60188	0.655122	0.529352	HMGCS2	1
GO:0060284	regulation of cell development	2/76	500/18800	0.603955	0.656926	0.53081	TGM2/GBP1	2
GO:0045137	development of primary sexual characteristics	1/76	231/18800	0.60996	0.663	0.535717	CEBPB	1
GO:0048738	cardiac muscle tissue development	1/76	234/18800	0.61473	0.667263	0.539162	LY6E	1
GO:0060560	developmental growth involved in morphogenesis	1/76	234/18800	0.61473	0.667263	0.539162	FGF10	1
GO:0033673	negative regulation of kinase activity	1/76	236/18800	0.617877	0.670218	0.54155	WARS1	1
GO:0001649	osteoblast differentiation	1/76	241/18800	0.625636	0.677701	0.547596	CEBPB	1
GO:0051402	neuron apoptotic process	1/76	241/18800	0.625636	0.677701	0.547596	CEBPB	1
GO:0016485	protein processing	1/76	243/18800	0.628696	0.679857	0.549338	MYRFL	1
GO:1901617	organic hydroxy compound biosynthetic process	1/76	243/18800	0.628696	0.679857	0.549338	HMGCS2	1
GO:0000209	protein polyubiquitination	1/76	244/18800	0.630217	0.679857	0.549338	UBE2L6	1
GO:0042593	glucose homeostasis	1/76	244/18800	0.630217	0.679857	0.549338	SUCNR1	1
GO:0048762	mesenchymal cell differentiation	1/76	244/18800	0.630217	0.679857	0.549338	FGF10	1
GO:0070085	glycosylation	1/76	244/18800	0.630217	0.679857	0.549338	ST3GAL5	1
GO:0031668	cellular response to extracellular stimulus	1/76	245/18800	0.631731	0.680094	0.549529	FOSL1	1
GO:0033500	carbohydrate homeostasis	1/76	245/18800	0.631731	0.680094	0.549529	SUCNR1	1
GO:0045926	negative regulation of growth	1/76	245/18800	0.631731	0.680094	0.549529	TRIM40	1
GO:0006898	receptor-mediated endocytosis	1/76	246/18800	0.63324	0.680787	0.550089	RAMP3	1
GO:0071695	anatomical structure maturation	1/76	246/18800	0.63324	0.680787	0.550089	SNX10	1
GO:0009636	response to toxic substance	1/76	247/18800	0.634742	0.681472	0.550643	S100A9	1
GO:0090068	positive regulation of cell cycle process	1/76	247/18800	0.634742	0.681472	0.550643	FGF10	1
GO:0014706	striated muscle tissue development	1/76	248/18800	0.636238	0.682613	0.551565	LY6E	1
GO:0006814	sodium ion transport	1/76	249/18800	0.637729	0.683746	0.55248	SLC6A20	1
GO:0045017	glycerolipid biosynthetic process	1/76	253/18800	0.643629	0.689603	0.557213	SOCS1	1
GO:0003007	heart morphogenesis	1/76	254/18800	0.64509	0.690698	0.558097	LY6E	1
GO:0045927	positive regulation of growth	1/76	256/18800	0.647992	0.693334	0.560228	S100A9	1
GO:0003015	heart process	1/76	257/18800	0.649435	0.693935	0.560713	RAMP3	1
GO:0034976	response to endoplasmic reticulum stress	1/76	257/18800	0.649435	0.693935	0.560713	CEBPB	1
GO:0060828	regulation of canonical Wnt signaling pathway	1/76	261/18800	0.655148	0.699564	0.565262	FGF10	1
GO:0003018	vascular process in circulatory system	1/76	263/18800	0.657969	0.702101	0.567312	SLC6A20	1
GO:0045165	cell fate commitment	1/76	266/18800	0.662159	0.705616	0.570152	FGF10	1
GO:0090596	sensory organ morphogenesis	1/76	266/18800	0.662159	0.705616	0.570152	FGF10	1
GO:0090092	regulation of transmembrane receptor protein serine/threonine kinase signaling pathway	1/76	267/18800	0.663545	0.706614	0.570959	FGF10	1
GO:0031348	negative regulation of defense response	1/76	268/18800	0.664924	0.707605	0.571759	SERPING1	1
GO:0051348	negative regulation of transferase activity	1/76	270/18800	0.667667	0.709565	0.573343	WARS1	1
GO:0051962	positive regulation of nervous system development	1/76	270/18800	0.667667	0.709565	0.573343	TGM2	1
GO:0043547	positive regulation of GTPase activity	1/76	272/18800	0.670388	0.711976	0.575291	TGM2	1
GO:0006302	double-strand break repair	1/76	273/18800	0.67174	0.712931	0.576063	PARP9	1
GO:0098742	cell-cell adhesion via plasma-membrane adhesion molecules	1/76	279/18800	0.679738	0.720934	0.582529	SELP	1
GO:0051146	striated muscle cell differentiation	1/76	281/18800	0.682361	0.723229	0.584383	CXCL10	1
GO:0034599	cellular response to oxidative stress	1/76	284/18800	0.686256	0.726868	0.587324	MMP3	1
GO:0001666	response to hypoxia	1/76	286/18800	0.688826	0.7291	0.589127	PLEKHN1	1
GO:0042886	amide transport	1/76	287/18800	0.690103	0.729962	0.589824	AQP9	1
GO:0010632	regulation of epithelial cell migration	1/76	290/18800	0.693904	0.73349	0.592674	FGF10	1
GO:0051222	positive regulation of protein transport	1/76	293/18800	0.69766	0.736964	0.595482	GZMB	1
GO:0048193	Golgi vesicle transport	1/76	294/18800	0.698901	0.737287	0.595743	VAMP5	1
GO:0048562	embryonic organ morphogenesis	1/76	294/18800	0.698901	0.737287	0.595743	FGF10	1
GO:0021700	developmental maturation	1/76	296/18800	0.701369	0.738901	0.597047	SNX10	1
GO:0043588	skin development	1/76	296/18800	0.701369	0.738901	0.597047	FGF10	1
GO:0010720	positive regulation of cell development	1/76	297/18800	0.702596	0.739204	0.597292	TGM2	1
GO:0048511	rhythmic process	1/76	297/18800	0.702596	0.739204	0.597292	NAMPT	1
GO:0036293	response to decreased oxygen levels	1/76	299/18800	0.705034	0.741274	0.598964	PLEKHN1	1
GO:0060485	mesenchyme development	1/76	301/18800	0.707452	0.743321	0.600618	FGF10	1
GO:0022604	regulation of cell morphogenesis	1/76	305/18800	0.712231	0.747842	0.604272	GBP1	1
GO:0016050	vesicle organization	1/76	306/18800	0.713413	0.748585	0.604872	SNX10	1
GO:0006913	nucleocytoplasmic transport	1/76	308/18800	0.715764	0.74978	0.605837	MX2	1
GO:0051169	nuclear transport	1/76	308/18800	0.715764	0.74978	0.605837	MX2	1
GO:0006650	glycerophospholipid metabolic process	1/76	309/18800	0.716932	0.74978	0.605837	SOCS1	1
GO:0071496	cellular response to external stimulus	1/76	309/18800	0.716932	0.74978	0.605837	FOSL1	1
GO:1904951	positive regulation of establishment of protein localization	1/76	309/18800	0.716932	0.74978	0.605837	GZMB	1
GO:0060070	canonical Wnt signaling pathway	1/76	313/18800	0.721558	0.753616	0.608937	FGF10	1
GO:1901214	regulation of neuron death	1/76	313/18800	0.721558	0.753616	0.608937	CEBPB	1
GO:0090287	regulation of cellular response to growth factor stimulus	1/76	314/18800	0.722702	0.754312	0.609499	FGF10	1
GO:0018105	peptidyl-serine phosphorylation	1/76	315/18800	0.723842	0.755001	0.610056	RAMP3	1
GO:0009101	glycoprotein biosynthetic process	1/76	316/18800	0.724978	0.755685	0.610609	ST3GAL5	1
GO:1901990	regulation of mitotic cell cycle phase transition	1/76	321/18800	0.730586	0.761027	0.614925	FGF10	1
GO:0070482	response to oxygen levels	1/76	324/18800	0.733897	0.76397	0.617303	PLEKHN1	1
GO:0043010	camera-type eye development	1/76	330/18800	0.740398	0.770229	0.622361	FGF10	1
GO:0062197	cellular response to chemical stress	1/76	332/18800	0.74253	0.771937	0.623741	MMP3	1
GO:0030111	regulation of Wnt signaling pathway	1/76	336/18800	0.746743	0.775293	0.626452	FGF10	1
GO:0042113	B cell activation	1/76	336/18800	0.746743	0.775293	0.626452	MNDA	1
GO:0018209	peptidyl-serine modification	1/76	338/18800	0.748823	0.776941	0.627784	RAMP3	1
GO:0019216	regulation of lipid metabolic process	1/76	339/18800	0.749857	0.777502	0.628237	SERPINA3	1
GO:0031346	positive regulation of cell projection organization	1/76	341/18800	0.751913	0.77912	0.629544	S100A9	1
GO:0030336	negative regulation of cell migration	1/76	346/18800	0.756978	0.783853	0.633369	TIMP1	1
GO:0007265	Ras protein signal transduction	1/76	347/18800	0.757979	0.784374	0.63379	FGF10	1
GO:0009306	protein secretion	1/76	350/18800	0.760957	0.786939	0.635862	SUCNR1	1
GO:0035592	establishment of protein localization to extracellular region	1/76	351/18800	0.761942	0.78744	0.636267	SUCNR1	1
GO:0002697	regulation of immune effector process	1/76	353/18800	0.763899	0.788428	0.637066	SERPING1	1
GO:0070997	neuron death	1/76	353/18800	0.763899	0.788428	0.637066	CEBPB	1
GO:0003002	regionalization	1/76	354/18800	0.764872	0.788881	0.637432	FGF10	1
GO:0008544	epidermis development	1/76	355/18800	0.765841	0.788881	0.637432	FGF10	1
GO:0060271	cilium assembly	1/76	355/18800	0.765841	0.788881	0.637432	SNX10	1
GO:0010639	negative regulation of organelle organization	1/76	356/18800	0.766806	0.789359	0.637818	LILRB2	1
GO:0010631	epithelial cell migration	1/76	358/18800	0.768724	0.790816	0.638995	FGF10	1
GO:0071692	protein localization to extracellular region	1/76	359/18800	0.769677	0.79128	0.63937	SUCNR1	1
GO:0050767	regulation of neurogenesis	1/76	361/18800	0.771571	0.791677	0.639691	TGM2	1
GO:0090132	epithelium migration	1/76	361/18800	0.771571	0.791677	0.639691	FGF10	1
GO:2000146	negative regulation of cell motility	1/76	361/18800	0.771571	0.791677	0.639691	TIMP1	1
GO:0031589	cell-substrate adhesion	1/76	364/18800	0.774384	0.79353	0.641188	GBP1	1
GO:0043087	regulation of GTPase activity	1/76	364/18800	0.774384	0.79353	0.641188	TGM2	1
GO:0009150	purine ribonucleotide metabolic process	1/76	366/18800	0.776241	0.793883	0.641473	HMGCS2	1
GO:0051098	regulation of binding	1/76	366/18800	0.776241	0.793883	0.641473	PARP9	1
GO:0090130	tissue migration	1/76	366/18800	0.776241	0.793883	0.641473	FGF10	1
GO:0007178	transmembrane receptor protein serine/threonine kinase signaling pathway	1/76	368/18800	0.778082	0.795153	0.642499	FGF10	1
GO:0045862	positive regulation of proteolysis	1/76	369/18800	0.778997	0.795153	0.642499	S100A9	1
GO:0051271	negative regulation of cellular component movement	1/76	369/18800	0.778997	0.795153	0.642499	TIMP1	1
GO:0071900	regulation of protein serine/threonine kinase activity	1/76	372/18800	0.78172	0.797415	0.644327	TCIM	1
GO:0030900	forebrain development	1/76	376/18800	0.785299	0.800547	0.646858	FGF10	1
GO:0001654	eye development	1/76	379/18800	0.787945	0.802725	0.648618	FGF10	1
GO:0050678	regulation of epithelial cell proliferation	1/76	382/18800	0.790559	0.804868	0.650349	FGF10	1
GO:0150063	visual system development	1/76	383/18800	0.791423	0.805063	0.650507	FGF10	1
GO:0009259	ribonucleotide metabolic process	1/76	384/18800	0.792284	0.805063	0.650507	HMGCS2	1
GO:0044782	cilium organization	1/76	384/18800	0.792284	0.805063	0.650507	SNX10	1
GO:0009100	glycoprotein metabolic process	1/76	386/18800	0.793995	0.806281	0.651491	ST3GAL5	1
GO:0048880	sensory system development	1/76	389/18800	0.796535	0.808339	0.653155	FGF10	1
GO:0006163	purine nucleotide metabolic process	1/76	394/18800	0.800701	0.811521	0.655725	HMGCS2	1
GO:0019693	ribose phosphate metabolic process	1/76	394/18800	0.800701	0.811521	0.655725	HMGCS2	1
GO:0040013	negative regulation of locomotion	1/76	396/18800	0.802343	0.81214	0.656226	TIMP1	1
GO:0046486	glycerolipid metabolic process	1/76	396/18800	0.802343	0.81214	0.656226	SOCS1	1
GO:0051656	establishment of organelle localization	1/76	404/18800	0.808781	0.818131	0.661066	FGF10	1
GO:0022412	cellular process involved in reproduction in multicellular organism	1/76	406/18800	0.810357	0.819199	0.66193	FOSL1	1
GO:0072521	purine-containing compound metabolic process	1/76	416/18800	0.818051	0.826446	0.667785	HMGCS2	1
GO:0050808	synapse organization	1/76	419/18800	0.820298	0.828185	0.66919	LILRB2	1
GO:0050804	modulation of chemical synaptic transmission	1/76	429/18800	0.827593	0.834847	0.674573	LILRB2	1
GO:0099177	regulation of trans-synaptic signaling	1/76	430/18800	0.828306	0.834847	0.674573	LILRB2	1
GO:0010975	regulation of neuron projection development	1/76	431/18800	0.829017	0.834847	0.674573	S100A9	1
GO:0072594	establishment of protein localization to organelle	1/76	431/18800	0.829017	0.834847	0.674573	GZMB	1
GO:0044772	mitotic cell cycle phase transition	1/76	440/18800	0.835281	0.840618	0.679236	FGF10	1
GO:0031331	positive regulation of cellular catabolic process	1/76	449/18800	0.841318	0.846153	0.683709	PLEKHN1	1
GO:0023061	signal release	1/76	451/18800	0.84263	0.846931	0.684338	SUCNR1	1
GO:0016055	Wnt signaling pathway	1/76	452/18800	0.843281	0.847046	0.68443	FGF10	1
GO:0198738	cell-cell signaling by wnt	1/76	454/18800	0.844577	0.847807	0.685045	FGF10	1
GO:0007389	pattern specification process	1/76	463/18800	0.850278	0.852986	0.68923	FGF10	1
GO:0051051	negative regulation of transport	1/76	464/18800	0.850898	0.853065	0.689293	LILRB2	1
GO:0007346	regulation of mitotic cell cycle	1/76	478/18800	0.859324	0.860964	0.695676	FGF10	1
GO:0010638	positive regulation of organelle organization	1/76	487/18800	0.864491	0.86559	0.699414	GZMB	1
GO:0051223	regulation of protein transport	1/76	495/18800	0.868926	0.86947	0.702549	GZMB	1
GO:0010498	proteasomal protein catabolic process	1/76	496/18800	0.86947	0.86947	0.702549	PSMB9	1

## Sheet: Table S4
Table S4: The MF functional enrichment analyses of the common DEGs.
ID	Description	GeneRatio	BgRatio	pvalue	p.adjust	qvalue	geneID	Count
GO:0032396	inhibitory MHC class I receptor activity	4/75	12/18410	1.22672e-07	2.76012e-05	2.28557e-05	LILRA5/LILRA6/LILRB3/LILRB2	4
GO:0032393	MHC class I receptor activity	4/75	17/18410	5.80779e-07	6.53376e-05	5.41041e-05	LILRA5/LILRA6/LILRB3/LILRB2	4
GO:0140375	immune receptor activity	7/75	148/18410	2.36534e-06	0.0001774	0.0001469	LILRA5/LILRA6/LILRB3/LILRB2/FCGR3A/FCGR1BP/CSF3R	7
GO:0019864	IgG binding	3/75	11/18410	1.04666e-05	0.000588748	0.000487525	FCGR3B/FCGR3A/FCGR1BP	3
GO:0045236	CXCR chemokine receptor binding	3/75	18/18410	5.07104e-05	0.00228197	0.00188963	CXCL11/CXCL10/CXCL3	3
GO:0019865	immunoglobulin binding	3/75	24/18410	0.00012359	0.00463461	0.00383778	FCGR3B/FCGR3A/FCGR1BP	3
GO:0008009	chemokine activity	3/75	49/18410	0.00104573	0.0294112	0.0243546	CXCL11/CXCL10/CXCL3	3
GO:0016763	pentosyltransferase activity	3/75	49/18410	0.00104573	0.0294112	0.0243546	PARP9/NAMPT/TYMP	3
GO:0005539	glycosaminoglycan binding	5/75	234/18410	0.00266375	0.0610455	0.05055	HAPLN3/SELP/CXCL11/CXCL10/FGF10	5
GO:0005125	cytokine activity	5/75	235/18410	0.00271314	0.0610455	0.05055	NAMPT/TIMP1/CXCL11/CXCL10/CXCL3	5
GO:0042379	chemokine receptor binding	3/75	71/18410	0.00304278	0.0622387	0.051538	CXCL11/CXCL10/CXCL3	3
GO:0048018	receptor ligand activity	7/75	489/18410	0.00374098	0.0699713	0.0579411	NAMPT/TIMP1/CXCL11/CXCL10/CXCL3/FGF10/TYMP	7
GO:0030546	signaling receptor activator activity	7/75	496/18410	0.00404278	0.0699713	0.0579411	NAMPT/TIMP1/CXCL11/CXCL10/CXCL3/FGF10/TYMP	7
GO:0005525	GTP binding	6/75	379/18410	0.00446421	0.0717463	0.059411	GBP4/IFI44L/TGM2/MX2/GNA15/GBP1	6
GO:0008201	heparin binding	4/75	168/18410	0.0049177	0.0720528	0.0596648	SELP/CXCL11/CXCL10/FGF10	4
GO:0004857	enzyme inhibitor activity	6/75	390/18410	0.00512376	0.0720528	0.0596648	PARP9/SOCS1/WARS1/TIMP1/SERPING1/SERPINA3	6
GO:0019001	guanyl nucleotide binding	6/75	401/18410	0.00585246	0.0731558	0.0605781	GBP4/IFI44L/TGM2/MX2/GNA15/GBP1	6
GO:0032561	guanyl ribonucleotide binding	6/75	401/18410	0.00585246	0.0731558	0.0605781	GBP4/IFI44L/TGM2/MX2/GNA15/GBP1	6
GO:0051861	glycolipid binding	2/75	29/18410	0.00619172	0.073323	0.0607166	SELP/FCGR3B	2
GO:0042056	chemoattractant activity	2/75	36/18410	0.00943298	0.106121	0.0878757	CXCL10/FGF10	2
GO:0004222	metalloendopeptidase activity	3/75	111/18410	0.0105168	0.11268	0.0933073	ADAMTS4/MMP3/MMP1	3
GO:0015026	coreceptor activity	2/75	47/18410	0.0157265	0.16084	0.133187	RAMP3/GPR15	2
GO:1901681	sulfur compound binding	4/75	267/18410	0.0235631	0.215634	0.17856	SELP/CXCL11/CXCL10/FGF10	4
GO:0016757	glycosyltransferase activity	4/75	271/18410	0.0247162	0.215634	0.17856	PARP9/NAMPT/ST3GAL5/TYMP	4
GO:0008083	growth factor activity	3/75	162/18410	0.0284808	0.215634	0.17856	TIMP1/FGF10/TYMP	3
GO:0001664	G protein-coupled receptor binding	4/75	288/18410	0.0299954	0.215634	0.17856	CXCL11/CXCL10/CXCL3/GNA15	4
GO:0004175	endopeptidase activity	5/75	432/18410	0.031453	0.215634	0.17856	ADAMTS4/PSMB9/MMP3/MMP1/GZMB	5
GO:0004252	serine-type endopeptidase activity	3/75	174/18410	0.0341448	0.215634	0.17856	MMP3/MMP1/GZMB	3
GO:0019210	kinase inhibitor activity	2/75	74/18410	0.0366291	0.215634	0.17856	SOCS1/WARS1	2
GO:0004866	endopeptidase inhibitor activity	3/75	180/18410	0.0371803	0.215634	0.17856	TIMP1/SERPING1/SERPINA3	3
GO:0005381	iron ion transmembrane transporter activity	1/75	10/18410	0.0400095	0.215634	0.17856	SLC11A1	1
GO:0005384	manganese ion transmembrane transporter activity	1/75	10/18410	0.0400095	0.215634	0.17856	SLC11A1	1
GO:0008330	protein tyrosine/threonine phosphatase activity	1/75	10/18410	0.0400095	0.215634	0.17856	DUSP4	1
GO:0043208	glycosphingolipid binding	1/75	10/18410	0.0400095	0.215634	0.17856	SELP	1
GO:0050786	RAGE receptor binding	1/75	10/18410	0.0400095	0.215634	0.17856	S100A9	1
GO:0030414	peptidase inhibitor activity	3/75	187/18410	0.0408914	0.215634	0.17856	TIMP1/SERPING1/SERPINA3	3
GO:0008237	metallopeptidase activity	3/75	189/18410	0.0419851	0.215634	0.17856	ADAMTS4/MMP3/MMP1	3
GO:0008236	serine-type peptidase activity	3/75	191/18410	0.0430934	0.215634	0.17856	MMP3/MMP1/GZMB	3
GO:0001540	amyloid-beta binding	2/75	81/18410	0.0431499	0.215634	0.17856	LILRB2/RAMP3	2
GO:0008603	cAMP-dependent protein kinase regulator activity	1/75	11/18410	0.0439226	0.215634	0.17856	CXCL10	1
GO:1901612	cardiolipin binding	1/75	11/18410	0.0439226	0.215634	0.17856	PLEKHN1	1
GO:0061135	endopeptidase regulator activity	3/75	194/18410	0.0447834	0.215634	0.17856	TIMP1/SERPING1/SERPINA3	3
GO:0017171	serine hydrolase activity	3/75	195/18410	0.045354	0.215634	0.17856	MMP3/MMP1/GZMB	3
GO:0015166	polyol transmembrane transporter activity	1/75	12/18410	0.0478198	0.215634	0.17856	AQP9	1
GO:0035325	Toll-like receptor binding	1/75	12/18410	0.0478198	0.215634	0.17856	S100A9	1
GO:0097677	STAT family protein binding	1/75	12/18410	0.0478198	0.215634	0.17856	PARP9	1
GO:0003924	GTPase activity	4/75	336/18410	0.0482768	0.215634	0.17856	GBP4/MX2/GNA15/GBP1	4
GO:0048306	calcium-dependent protein binding	2/75	87/18410	0.0490561	0.215634	0.17856	SELP/S100A9	2
GO:0015250	water channel activity	1/75	13/18410	0.0517014	0.215634	0.17856	AQP9	1
GO:0017017	MAP kinase tyrosine/serine/threonine phosphatase activity	1/75	13/18410	0.0517014	0.215634	0.17856	DUSP4	1
GO:0033130	acetylcholine receptor binding	1/75	13/18410	0.0517014	0.215634	0.17856	LY6E	1
GO:0035259	glucocorticoid receptor binding	1/75	13/18410	0.0517014	0.215634	0.17856	CEBPB	1
GO:0004298	threonine-type endopeptidase activity	1/75	14/18410	0.0555674	0.215634	0.17856	PSMB9	1
GO:0005545	1-phosphatidylinositol binding	1/75	15/18410	0.0594178	0.215634	0.17856	SNX10	1
GO:0030548	acetylcholine receptor regulator activity	1/75	15/18410	0.0594178	0.215634	0.17856	LY6E	1
GO:0036041	long-chain fatty acid binding	1/75	15/18410	0.0594178	0.215634	0.17856	S100A9	1
GO:0051139	metal ion:proton antiporter activity	1/75	15/18410	0.0594178	0.215634	0.17856	SLC11A1	1
GO:0070492	oligosaccharide binding	1/75	15/18410	0.0594178	0.215634	0.17856	SELP	1
GO:0099602	neurotransmitter receptor regulator activity	1/75	15/18410	0.0594178	0.215634	0.17856	LY6E	1
GO:1901611	phosphatidylglycerol binding	1/75	15/18410	0.0594178	0.215634	0.17856	PLEKHN1	1
GO:0004867	serine-type endopeptidase inhibitor activity	2/75	98/18410	0.0605857	0.215634	0.17856	SERPING1/SERPINA3	2
GO:0005159	insulin-like growth factor receptor binding	1/75	16/18410	0.0632528	0.215634	0.17856	SOCS1	1
GO:0005283	amino acid:sodium symporter activity	1/75	16/18410	0.0632528	0.215634	0.17856	SLC6A20	1
GO:0005372	water transmembrane transporter activity	1/75	16/18410	0.0632528	0.215634	0.17856	AQP9	1
GO:0008191	metalloendopeptidase inhibitor activity	1/75	16/18410	0.0632528	0.215634	0.17856	TIMP1	1
GO:0046935	1-phosphatidylinositol-3-kinase regulator activity	1/75	16/18410	0.0632528	0.215634	0.17856	SOCS1	1
GO:0015278	calcium-release channel activity	1/75	17/18410	0.0670723	0.220287	0.182413	MCOLN2	1
GO:0016755	aminoacyltransferase activity	1/75	17/18410	0.0670723	0.220287	0.182413	TGM2	1
GO:0061134	peptidase regulator activity	3/75	230/18410	0.0675546	0.220287	0.182413	TIMP1/SERPING1/SERPINA3	3
GO:0033549	MAP kinase phosphatase activity	1/75	18/18410	0.0708764	0.225213	0.186492	DUSP4	1
GO:0019207	kinase regulator activity	3/75	235/18410	0.0710671	0.225213	0.186492	SOCS1/WARS1/CXCL10	3
GO:0035014	phosphatidylinositol 3-kinase regulator activity	1/75	19/18410	0.0746652	0.233329	0.193213	SOCS1	1
GO:0000979	RNA polymerase II core promoter sequence-specific DNA binding	1/75	20/18410	0.0784388	0.235316	0.194859	CEBPB	1
GO:0070300	phosphatidic acid binding	1/75	20/18410	0.0784388	0.235316	0.194859	PLEKHN1	1
GO:1990404	protein ADP-ribosylase activity	1/75	20/18410	0.0784388	0.235316	0.194859	PARP9	1
GO:0008373	sialyltransferase activity	1/75	21/18410	0.0821972	0.238651	0.197619	ST3GAL5	1
GO:0005416	amino acid:cation symporter activity	1/75	22/18410	0.0859405	0.238651	0.197619	SLC6A20	1
GO:0031683	G-protein beta/gamma-subunit complex binding	1/75	22/18410	0.0859405	0.238651	0.197619	GNA15	1
GO:0033691	sialic acid binding	1/75	22/18410	0.0859405	0.238651	0.197619	SELP	1
GO:0042288	MHC class I protein binding	1/75	22/18410	0.0859405	0.238651	0.197619	LILRB2	1
GO:0072349	modified amino acid transmembrane transporter activity	1/75	22/18410	0.0859405	0.238651	0.197619	SLC6A20	1
GO:0003950	NAD+ ADP-ribosyltransferase activity	1/75	23/18410	0.0896687	0.238651	0.197619	PARP9	1
GO:0015299	solute:proton antiporter activity	1/75	23/18410	0.0896687	0.238651	0.197619	SLC11A1	1
GO:0035035	histone acetyltransferase binding	1/75	23/18410	0.0896687	0.238651	0.197619	CEBPB	1
GO:0005540	hyaluronic acid binding	1/75	24/18410	0.0933819	0.238651	0.197619	HAPLN3	1
GO:0016702	oxidoreductase activity, acting on single donors with incorporation of molecular oxygen, incorporation of two atoms of oxygen	1/75	24/18410	0.0933819	0.238651	0.197619	IDO1	1
GO:0070003	threonine-type peptidase activity	1/75	24/18410	0.0933819	0.238651	0.197619	PSMB9	1
GO:0005104	fibroblast growth factor receptor binding	1/75	25/18410	0.0970802	0.238651	0.197619	FGF10	1
GO:0005112	Notch binding	1/75	25/18410	0.0970802	0.238651	0.197619	TCIM	1
GO:0015101	organic cation transmembrane transporter activity	1/75	25/18410	0.0970802	0.238651	0.197619	SLC6A20	1
GO:0016701	oxidoreductase activity, acting on single donors with incorporation of molecular oxygen	1/75	25/18410	0.0970802	0.238651	0.197619	IDO1	1
GO:0005126	cytokine receptor binding	3/75	272/18410	0.0994896	0.238651	0.197619	CXCL11/CXCL10/CXCL3	3
GO:0035091	phosphatidylinositol binding	3/75	273/18410	0.100314	0.238651	0.197619	PLEKHN1/SNX10/FCGR3B	3
GO:0030507	spectrin binding	1/75	26/18410	0.100764	0.238651	0.197619	GBP1	1
GO:0099604	ligand-gated calcium channel activity	1/75	26/18410	0.100764	0.238651	0.197619	MCOLN2	1
GO:0015491	cation:cation antiporter activity	1/75	27/18410	0.104432	0.244763	0.202681	SLC11A1	1
GO:0002020	protease binding	2/75	136/18410	0.106189	0.246314	0.203965	ADAMTS4/TIMP1	2
GO:0046625	sphingolipid binding	1/75	29/18410	0.111725	0.251977	0.208655	SELP	1
GO:0019955	cytokine binding	2/75	141/18410	0.112731	0.251977	0.208655	GBP1/CSF3R	2
GO:0005217	intracellular ligand-gated ion channel activity	1/75	30/18410	0.115349	0.251977	0.208655	MCOLN2	1
GO:0005343	organic acid:sodium symporter activity	1/75	30/18410	0.115349	0.251977	0.208655	SLC6A20	1
GO:0008157	protein phosphatase 1 binding	1/75	30/18410	0.115349	0.251977	0.208655	LILRB2	1
GO:0070566	adenylyltransferase activity	1/75	30/18410	0.115349	0.251977	0.208655	OAS2	1
GO:0001530	lipopolysaccharide binding	1/75	34/18410	0.129702	0.280605	0.232361	SELP	1
GO:0015298	solute:cation antiporter activity	1/75	35/18410	0.133254	0.282458	0.233895	SLC11A1	1
GO:0042887	amide transmembrane transporter activity	1/75	35/18410	0.133254	0.282458	0.233895	AQP9	1
GO:0023023	MHC protein complex binding	1/75	36/18410	0.136792	0.282458	0.233895	LILRB2	1
GO:0061631	ubiquitin conjugating enzyme activity	1/75	36/18410	0.136792	0.282458	0.233895	UBE2L6	1
GO:0015267	channel activity	4/75	489/18410	0.138613	0.282458	0.233895	CALHM6/MCOLN2/APOL1/AQP9	4
GO:0044389	ubiquitin-like protein ligase binding	3/75	317/18410	0.139151	0.282458	0.233895	PARP9/UBE2L6/CEBPB	3
GO:0022803	passive transmembrane transporter activity	4/75	490/18410	0.139346	0.282458	0.233895	CALHM6/MCOLN2/APOL1/AQP9	4
GO:0001227	DNA-binding transcription repressor activity, RNA polymerase II-specific	3/75	321/18410	0.142909	0.283307	0.234598	BATF3/ETV7/CEBPB	3
GO:0046915	transition metal ion transmembrane transporter activity	1/75	38/18410	0.143824	0.283307	0.234598	SLC11A1	1
GO:0046943	carboxylic acid transmembrane transporter activity	2/75	164/18410	0.144048	0.283307	0.234598	SLC6A20/AQP9	2
GO:0005342	organic acid transmembrane transporter activity	2/75	165/18410	0.145449	0.283307	0.234598	SLC6A20/AQP9	2
GO:0001217	DNA-binding transcription repressor activity	3/75	325/18410	0.146702	0.283307	0.234598	BATF3/ETV7/CEBPB	3
GO:0061650	ubiquitin-like protein conjugating enzyme activity	1/75	39/18410	0.14732	0.283307	0.234598	UBE2L6	1
GO:0004812	aminoacyl-tRNA ligase activity	1/75	41/18410	0.154268	0.286187	0.236983	WARS1	1
GO:0015144	carbohydrate transmembrane transporter activity	1/75	41/18410	0.154268	0.286187	0.236983	AQP9	1
GO:0015175	neutral amino acid transmembrane transporter activity	1/75	41/18410	0.154268	0.286187	0.236983	SLC6A20	1
GO:0016875	ligase activity, forming carbon-oxygen bonds	1/75	41/18410	0.154268	0.286187	0.236983	WARS1	1
GO:0031406	carboxylic acid binding	2/75	173/18410	0.15676	0.286187	0.236983	SELP/S100A9	2
GO:0001046	core promoter sequence-specific DNA binding	1/75	42/18410	0.157721	0.286187	0.236983	CEBPB	1
GO:0042287	MHC protein binding	1/75	42/18410	0.157721	0.286187	0.236983	LILRB2	1
GO:0030547	signaling receptor inhibitor activity	1/75	43/18410	0.16116	0.287786	0.238307	LY6E	1
GO:0051879	Hsp90 protein binding	1/75	43/18410	0.16116	0.287786	0.238307	GBP1	1
GO:0008138	protein tyrosine/serine/threonine phosphatase activity	1/75	47/18410	0.174779	0.309647	0.25641	DUSP4	1
GO:0005504	fatty acid binding	1/75	49/18410	0.181506	0.319054	0.264199	S100A9	1
GO:0008146	sulfotransferase activity	1/75	52/18410	0.191496	0.331435	0.274451	CHST2	1
GO:1901618	organic hydroxy compound transmembrane transporter activity	1/75	52/18410	0.191496	0.331435	0.274451	AQP9	1
GO:0030170	pyridoxal phosphate binding	1/75	55/18410	0.201365	0.345856	0.286393	KYNU	1
GO:0070279	vitamin B6 binding	1/75	56/18410	0.204628	0.348798	0.288829	KYNU	1
GO:0019887	protein kinase regulator activity	2/75	207/18410	0.206394	0.349163	0.289131	SOCS1/CXCL10	2
GO:0001786	phosphatidylserine binding	1/75	60/18410	0.21755	0.36529	0.302486	PLEKHN1	1
GO:0015179	L-amino acid transmembrane transporter activity	1/75	61/18410	0.220748	0.367914	0.304659	SLC6A20	1
GO:0016782	transferase activity, transferring sulphur-containing groups	1/75	69/18410	0.245873	0.403805	0.334379	CHST2	1
GO:0016811	hydrolase activity, acting on carbon-nitrogen (but not peptide) bonds, in linear amides	1/75	69/18410	0.245873	0.403805	0.334379	TGM2	1
GO:0004860	protein kinase inhibitor activity	1/75	70/18410	0.248956	0.405574	0.335844	SOCS1	1
GO:0048029	monosaccharide binding	1/75	71/18410	0.252028	0.405574	0.335844	SELP	1
GO:0046873	metal ion transmembrane transporter activity	3/75	428/18410	0.253359	0.405574	0.335844	MCOLN2/SLC6A20/SLC11A1	3
GO:0015370	solute:sodium symporter activity	1/75	72/18410	0.255087	0.405574	0.335844	SLC6A20	1
GO:0015291	secondary active transmembrane transporter activity	2/75	240/18410	0.255962	0.405574	0.335844	SLC6A20/SLC11A1	2
GO:0019003	GDP binding	1/75	73/18410	0.258133	0.406154	0.336324	GBP1	1
GO:0005254	chloride channel activity	1/75	74/18410	0.261168	0.406564	0.336663	APOL1	1
GO:0016746	acyltransferase activity	2/75	244/18410	0.262008	0.406564	0.336663	TGM2/HMGCS2	2
GO:0003725	double-stranded RNA binding	1/75	75/18410	0.26419	0.407141	0.337142	OAS2	1
GO:0001618	virus receptor activity	1/75	76/18410	0.267199	0.408016	0.337866	GPR15	1
GO:0005216	ion channel activity	3/75	442/18410	0.268762	0.408016	0.337866	CALHM6/MCOLN2/APOL1	3
GO:0140272	exogenous protein binding	1/75	77/18410	0.270197	0.408016	0.337866	GPR15	1
GO:0022853	active ion transmembrane transporter activity	2/75	254/18410	0.277126	0.415689	0.34422	SLC6A20/SLC11A1	2
GO:0033293	monocarboxylic acid binding	1/75	81/18410	0.282067	0.420299	0.348037	S100A9	1
GO:0051117	ATPase binding	1/75	82/18410	0.285005	0.421883	0.349348	SNX10	1
GO:0015171	amino acid transmembrane transporter activity	1/75	84/18410	0.290845	0.427713	0.354177	SLC6A20	1
GO:0016209	antioxidant activity	1/75	85/18410	0.293747	0.429176	0.355388	S100A9	1
GO:0005543	phospholipid binding	3/75	467/18410	0.296529	0.430446	0.356439	PLEKHN1/SNX10/FCGR3B	3
GO:0005253	anion channel activity	1/75	87/18410	0.299517	0.431771	0.357536	APOL1	1
GO:0030246	carbohydrate binding	2/75	270/18410	0.30128	0.431771	0.357536	SELP/CHI3L1	2
GO:0008017	microtubule binding	2/75	272/18410	0.304292	0.431943	0.357679	S100A9/MX2	2
GO:0015297	antiporter activity	1/75	89/18410	0.30524	0.431943	0.357679	SLC11A1	1
GO:0016410	N-acyltransferase activity	1/75	91/18410	0.310916	0.437226	0.362054	TGM2	1
GO:0051213	dioxygenase activity	1/75	93/18410	0.316547	0.439649	0.36406	IDO1	1
GO:0072341	modified amino acid binding	1/75	93/18410	0.316547	0.439649	0.36406	PLEKHN1	1
GO:0043130	ubiquitin binding	1/75	96/18410	0.324909	0.448494	0.371384	UBE2L6	1
GO:0004896	cytokine receptor activity	1/75	97/18410	0.327673	0.449552	0.37226	CSF3R	1
GO:0015108	chloride transmembrane transporter activity	1/75	99/18410	0.333169	0.454322	0.37621	APOL1	1
GO:0004722	protein serine/threonine phosphatase activity	1/75	100/18410	0.3359	0.455287	0.377009	DUSP4	1
GO:0004725	protein tyrosine phosphatase activity	1/75	103/18410	0.344028	0.463511	0.38382	DUSP4	1
GO:0015294	solute:cation symporter activity	1/75	104/18410	0.346716	0.464351	0.384515	SLC6A20	1
GO:0008509	anion transmembrane transporter activity	2/75	315/18410	0.368299	0.490339	0.406035	SLC6A20/APOL1	2
GO:0099094	ligand-gated cation channel activity	1/75	115/18410	0.375569	0.49517	0.410036	MCOLN2	1
GO:0032182	ubiquitin-like protein binding	1/75	116/18410	0.378129	0.49517	0.410036	UBE2L6	1
GO:0042277	peptide binding	2/75	322/18410	0.37853	0.49517	0.410036	LILRB2/RAMP3	2
GO:0005262	calcium channel activity	1/75	119/18410	0.385747	0.501694	0.415438	MCOLN2	1
GO:0015078	proton transmembrane transporter activity	1/75	120/18410	0.388265	0.502067	0.415747	SLC11A1	1
GO:0031072	heat shock protein binding	1/75	123/18410	0.39576	0.506771	0.419642	GBP1	1
GO:0009055	electron transfer activity	1/75	125/18410	0.400707	0.506771	0.419642	IDO1	1
GO:0140101	catalytic activity, acting on a tRNA	1/75	125/18410	0.400707	0.506771	0.419642	WARS1	1
GO:0016810	hydrolase activity, acting on carbon-nitrogen (but not peptide) bonds	1/75	126/18410	0.403165	0.506771	0.419642	TGM2	1
GO:0042826	histone deacetylase binding	1/75	126/18410	0.403165	0.506771	0.419642	CEBPB	1
GO:0005261	cation channel activity	2/75	345/18410	0.411655	0.514568	0.426099	CALHM6/MCOLN2	2
GO:0061629	RNA polymerase II-specific DNA-binding transcription factor binding	2/75	348/18410	0.415914	0.516395	0.427611	PARP9/CEBPB	2
GO:0016779	nucleotidyltransferase activity	1/75	132/18410	0.417706	0.516395	0.427611	OAS2	1
GO:0015085	calcium ion transmembrane transporter activity	1/75	135/18410	0.424845	0.52235	0.432543	MCOLN2	1
GO:0016922	nuclear receptor binding	1/75	139/18410	0.434229	0.525278	0.434967	CEBPB	1
GO:0020037	heme binding	1/75	139/18410	0.434229	0.525278	0.434967	IDO1	1
GO:0070851	growth factor receptor binding	1/75	139/18410	0.434229	0.525278	0.434967	FGF10	1
GO:0043177	organic acid binding	1/75	141/18410	0.438865	0.527078	0.436457	S100A9	1
GO:0015293	symporter activity	1/75	144/18410	0.445748	0.527078	0.436457	SLC6A20	1
GO:0015276	ligand-gated ion channel activity	1/75	145/18410	0.448024	0.527078	0.436457	MCOLN2	1
GO:0022834	ligand-gated channel activity	1/75	145/18410	0.448024	0.527078	0.436457	MCOLN2	1
GO:0008528	G protein-coupled peptide receptor activity	1/75	148/18410	0.454796	0.527078	0.436457	RAMP3	1
GO:0019842	vitamin binding	1/75	148/18410	0.454796	0.527078	0.436457	KYNU	1
GO:0019903	protein phosphatase binding	1/75	148/18410	0.454796	0.527078	0.436457	LILRB2	1
GO:0015631	tubulin binding	2/75	376/18410	0.454918	0.527078	0.436457	S100A9/MX2	2
GO:0046906	tetrapyrrole binding	1/75	149/18410	0.457035	0.527078	0.436457	IDO1	1
GO:0015081	sodium ion transmembrane transporter activity	1/75	150/18410	0.459265	0.527078	0.436457	SLC6A20	1
GO:0015103	inorganic anion transmembrane transporter activity	1/75	151/18410	0.461486	0.527078	0.436457	APOL1	1
GO:0001653	peptide receptor activity	1/75	154/18410	0.468095	0.531926	0.440472	RAMP3	1
GO:0033218	amide binding	2/75	402/18410	0.489806	0.551231	0.456458	LILRB2/RAMP3	2
GO:0016874	ligase activity	1/75	165/18410	0.491651	0.551231	0.456458	WARS1	1
GO:0022804	active transmembrane transporter activity	2/75	404/18410	0.492433	0.551231	0.456458	SLC6A20/SLC11A1	2
GO:0005201	extracellular matrix structural constituent	1/75	172/18410	0.506102	0.563727	0.466805	CHI3L1	1
GO:1901981	phosphatidylinositol phosphate binding	1/75	175/18410	0.51217	0.567676	0.470076	PLEKHN1	1
GO:0004721	phosphoprotein phosphatase activity	1/75	177/18410	0.516175	0.56931	0.471429	DUSP4	1
GO:0004842	ubiquitin-protein transferase activity	2/75	433/18410	0.529574	0.58124	0.481307	TRIM40/UBE2L6	2
GO:0008514	organic anion transmembrane transporter activity	1/75	186/18410	0.533798	0.583032	0.482791	SLC6A20	1
GO:0003714	transcription corepressor activity	1/75	191/18410	0.543314	0.590558	0.489024	PARP9	1
GO:0019902	phosphatase binding	1/75	193/18410	0.547066	0.591778	0.490034	LILRB2	1
GO:0016758	hexosyltransferase activity	1/75	198/18410	0.556314	0.598903	0.495934	TYMP	1
GO:0019787	ubiquitin-like protein transferase activity	2/75	458/18410	0.560116	0.600124	0.496945	TRIM40/UBE2L6	2
GO:0001228	DNA-binding transcription activator activity, RNA polymerase II-specific	2/75	462/18410	0.564872	0.602352	0.49879	FOSL1/CEBPB	2
GO:0001216	DNA-binding transcription activator activity	2/75	466/18410	0.569593	0.604521	0.500586	FOSL1/CEBPB	2
GO:0140297	DNA-binding transcription factor binding	2/75	470/18410	0.574277	0.606631	0.502333	PARP9/CEBPB	2
GO:0016747	acyltransferase activity, transferring groups other than amino-acyl groups	1/75	218/18410	0.59148	0.621884	0.514963	TGM2	1
GO:0042393	histone binding	1/75	250/18410	0.642109	0.671975	0.556442	PARP9	1
GO:0016791	phosphatase activity	1/75	276/18410	0.678643	0.70692	0.585379	DUSP4	1
GO:0031625	ubiquitin protein ligase binding	1/75	298/18410	0.706663	0.732715	0.60674	UBE2L6	1
GO:0061630	ubiquitin protein ligase activity	1/75	316/18410	0.727784	0.751153	0.622008	TRIM40	1
GO:0061659	ubiquitin-like protein ligase activity	1/75	329/18410	0.742098	0.762233	0.631182	TRIM40	1
GO:0046982	protein heterodimerization activity	1/75	332/18410	0.745294	0.762233	0.631182	CEBPB	1
GO:0022836	gated channel activity	1/75	340/18410	0.753628	0.767268	0.635352	MCOLN2	1
GO:0042578	phosphoric ester hydrolase activity	1/75	366/18410	0.778896	0.789422	0.653697	DUSP4	1
GO:0140098	catalytic activity, acting on RNA	1/75	388/18410	0.798267	0.805427	0.66695	WARS1	1
GO:0003779	actin binding	1/75	439/18410	0.836965	0.840702	0.69616	GBP1	1
GO:0003712	transcription coregulator activity	1/75	497/18410	0.87213	0.87213	0.722185	PARP9	1

## Sheet: Table S5
Table S5: The CC functional enrichment analyses of the common DEGs.
ID	Description	GeneRatio	BgRatio	pvalue	p.adjust	qvalue	geneID	Count
GO:0031091	platelet alpha granule	4/76	91/19594	0.00043267	0.0385912	0.0327829	TIMP1/SELP/SERPING1/SERPINA3	4
GO:0062023	collagen-containing extracellular matrix	7/76	429/19594	0.00136898	0.0385912	0.0327829	ADAMTS4/TIMP1/TGM2/S100A9/FGF10/SERPING1/SERPINA3	7
GO:0034774	secretory granule lumen	6/76	322/19594	0.00156564	0.0385912	0.0327829	TIMP1/S100A9/MNDA/CHI3L1/SERPING1/SERPINA3	6
GO:0060205	cytoplasmic vesicle lumen	6/76	325/19594	0.00164091	0.0385912	0.0327829	TIMP1/S100A9/MNDA/CHI3L1/SERPING1/SERPINA3	6
GO:0031983	vesicle lumen	6/76	327/19594	0.0016926	0.0385912	0.0327829	TIMP1/S100A9/MNDA/CHI3L1/SERPING1/SERPINA3	6
GO:0031093	platelet alpha granule lumen	3/76	67/19594	0.00224784	0.0427089	0.0362809	TIMP1/SERPING1/SERPINA3	3
GO:0030667	secretory granule membrane	5/76	312/19594	0.00729054	0.118732	0.100862	LILRB3/LILRB2/SLC11A1/SELP/FCGR3B	5
GO:0009897	external side of plasma membrane	6/76	455/19594	0.00844112	0.120286	0.102182	CD274/THBD/SELP/CXCL10/FCGR3A/CSF3R	6
GO:0072562	blood microparticle	3/76	147/19594	0.0195251	0.230761	0.19603	APOL1/SERPING1/SERPINA3	3
GO:0031902	late endosome membrane	3/76	152/19594	0.0213074	0.230761	0.19603	MCOLN2/IFITM3/SLC11A1	3
GO:0101003	ficolin-1-rich granule membrane	2/76	61/19594	0.0234438	0.230761	0.19603	LILRB2/SLC11A1	2
GO:0005770	late endosome	4/76	283/19594	0.0242907	0.230761	0.19603	MCOLN2/VAMP5/IFITM3/SLC11A1	4
GO:0031901	early endosome membrane	3/76	172/19594	0.0293017	0.238595	0.202684	CD274/IFITM3/FCGR1BP	3
GO:0070821	tertiary granule membrane	2/76	73/19594	0.0326816	0.238595	0.202684	LILRB2/SLC11A1	2
GO:0101002	ficolin-1-rich granule	3/76	185/19594	0.0352372	0.238595	0.202684	LILRB2/SLC11A1/MNDA	3
GO:1905369	endopeptidase complex	2/76	79/19594	0.0377518	0.238595	0.202684	THBD/PSMB9	2
GO:0031313	extrinsic component of endosome membrane	1/76	10/19594	0.0381259	0.238595	0.202684	SNX10	1
GO:0030666	endocytic vesicle membrane	3/76	194/19594	0.0396834	0.238595	0.202684	SLC11A1/FCGR1BP/CSF3R	3
GO:0019774	proteasome core complex, beta-subunit complex	1/76	11/19594	0.0418587	0.238595	0.202684	PSMB9	1
GO:1905286	serine-type peptidase complex	1/76	11/19594	0.0418587	0.238595	0.202684	THBD	1
GO:0035578	azurophil granule lumen	2/76	91/19594	0.048716	0.255367	0.216932	MNDA/SERPINA3	2
GO:0044194	cytolytic granule	1/76	13/19594	0.0492814	0.255367	0.216932	GZMB	1
GO:0055038	recycling endosome membrane	2/76	96/19594	0.0535859	0.2656	0.225625	MCOLN2/CD274	2
GO:0090575	RNA polymerase II transcription regulator complex	3/76	230/19594	0.0601413	0.284303	0.241514	BATF3/FOSL1/CEBPB	3
GO:0031092	platelet alpha granule membrane	1/76	17/19594	0.0639569	0.284303	0.241514	SELP	1
GO:1905368	peptidase complex	2/76	111/19594	0.0691552	0.284303	0.241514	THBD/PSMB9	2
GO:0005839	proteasome core complex	1/76	20/19594	0.0748167	0.284303	0.241514	PSMB9	1
GO:0016327	apicolateral plasma membrane	1/76	20/19594	0.0748167	0.284303	0.241514	THBD	1
GO:0034361	very-low-density lipoprotein particle	1/76	20/19594	0.0748167	0.284303	0.241514	APOL1	1
GO:0034385	triglyceride-rich plasma lipoprotein particle	1/76	20/19594	0.0748167	0.284303	0.241514	APOL1	1
GO:0042827	platelet dense granule	1/76	21/19594	0.0784089	0.288342	0.244945	SELP	1
GO:0034364	high-density lipoprotein particle	1/76	27/19594	0.0996749	0.355092	0.301648	APOL1	1
GO:0005942	phosphatidylinositol 3-kinase complex	1/76	29/19594	0.106655	0.361452	0.30705	SOCS1	1
GO:0005788	endoplasmic reticulum lumen	3/76	311/19594	0.120142	0.361452	0.30705	APOL1/TIMP1/SERPING1	3
GO:0005766	primary lysosome	2/76	155/19594	0.121511	0.361452	0.30705	MNDA/SERPINA3	2
GO:0042582	azurophil granule	2/76	155/19594	0.121511	0.361452	0.30705	MNDA/SERPINA3	2
GO:0019898	extrinsic component of membrane	3/76	314/19594	0.122684	0.361452	0.30705	SNX10/SOCS1/GNA15	3
GO:0005834	heterotrimeric G-protein complex	1/76	34/19594	0.123874	0.361452	0.30705	GNA15	1
GO:0034358	plasma lipoprotein particle	1/76	36/19594	0.130669	0.361452	0.30705	APOL1	1
GO:1905360	GTPase complex	1/76	36/19594	0.130669	0.361452	0.30705	GNA15	1
GO:1990777	lipoprotein particle	1/76	36/19594	0.130669	0.361452	0.30705	APOL1	1
GO:0070820	tertiary granule	2/76	164/19594	0.133166	0.361452	0.30705	LILRB2/SLC11A1	2
GO:0031225	anchored component of membrane	2/76	169/19594	0.139749	0.364708	0.309817	LY6E/FCGR3B	2
GO:0032994	protein-lipid complex	1/76	39/19594	0.140765	0.364708	0.309817	APOL1	1
GO:0005775	vacuolar lumen	2/76	174/19594	0.146402	0.365113	0.310161	MNDA/SERPINA3	2
GO:0030139	endocytic vesicle	3/76	342/19594	0.147326	0.365113	0.310161	SLC11A1/FCGR1BP/CSF3R	3
GO:0001772	immunological synapse	1/76	44/19594	0.157334	0.381619	0.324182	GZMB	1
GO:0014704	intercalated disc	1/76	49/19594	0.173588	0.410359	0.348597	VAMP5	1
GO:0055037	recycling endosome	2/76	196/19594	0.176383	0.410359	0.348597	MCOLN2/CD274	2
GO:0031312	extrinsic component of organelle membrane	1/76	53/19594	0.186368	0.424919	0.360966	SNX10	1
GO:0005769	early endosome	3/76	389/19594	0.191864	0.428872	0.364324	CD274/IFITM3/FCGR1BP	3
GO:0000502	proteasome complex	1/76	59/19594	0.205173	0.444423	0.377534	PSMB9	1
GO:0016607	nuclear speck	3/76	411/19594	0.21379	0.444423	0.377534	TCIM/NAMPT/ADAMTS4	3
GO:0032421	stereocilium bundle	1/76	62/19594	0.214414	0.444423	0.377534	IDO1	1
GO:0035580	specific granule lumen	1/76	62/19594	0.214414	0.444423	0.377534	CHI3L1	1
GO:0045177	apical part of cell	3/76	424/19594	0.226998	0.459163	0.390055	DUOXA2/SLC6A20/SNX10	3
GO:0031228	intrinsic component of Golgi membrane	1/76	67/19594	0.229581	0.459163	0.390055	CHST2	1
GO:0044291	cell-cell contact zone	1/76	71/19594	0.241506	0.472345	0.401253	VAMP5	1
GO:0030669	clathrin-coated endocytic vesicle membrane	1/76	72/19594	0.244459	0.472345	0.401253	FCGR1BP	1
GO:0005774	vacuolar membrane	3/76	449/19594	0.252822	0.480363	0.408064	IFITM3/THBD/CSF3R	3
GO:0030670	phagocytic vesicle membrane	1/76	77/19594	0.259053	0.484132	0.411267	SLC11A1	1
GO:0061695	transferase complex, transferring phosphorus-containing groups	2/76	259/19594	0.26593	0.488968	0.415375	TRIM40/SOCS1	2
GO:0005667	transcription regulator complex	3/76	483/19594	0.288588	0.522207	0.443611	BATF3/FOSL1/CEBPB	3
GO:0045334	clathrin-coated endocytic vesicle	1/76	91/19594	0.298453	0.528748	0.449167	FCGR1BP	1
GO:0005643	nuclear pore	1/76	93/19594	0.30391	0.528748	0.449167	MX2	1
GO:0005604	basement membrane	1/76	95/19594	0.309326	0.528748	0.449167	TIMP1	1
GO:0090734	site of DNA damage	1/76	97/19594	0.314699	0.528748	0.449167	PARP9	1
GO:0031234	extrinsic component of cytoplasmic side of plasma membrane	1/76	99/19594	0.320032	0.528748	0.449167	GNA15	1
GO:1902554	serine/threonine protein kinase complex	1/76	99/19594	0.320032	0.528748	0.449167	TRIM40	1
GO:0016363	nuclear matrix	1/76	109/19594	0.346085	0.563625	0.478795	CEBPB	1
GO:0030665	clathrin-coated vesicle membrane	1/76	111/19594	0.351177	0.563861	0.478996	FCGR1BP	1
GO:1902911	protein kinase complex	1/76	115/19594	0.361242	0.571967	0.485881	TRIM40	1
GO:1904813	ficolin-1-rich granule lumen	1/76	124/19594	0.38333	0.598624	0.508527	MNDA	1
GO:0034399	nuclear periphery	1/76	127/19594	0.390523	0.601617	0.511069	CEBPB	1
GO:0045335	phagocytic vesicle	1/76	138/19594	0.416198	0.632622	0.537407	SLC11A1	1
GO:0042734	presynaptic membrane	1/76	143/19594	0.427513	0.64127	0.544754	FOSL1	1
GO:0000779	condensed chromosome, centromeric region	1/76	156/19594	0.455929	0.656737	0.557893	CEBPB	1
GO:0098862	cluster of actin-based cell projections	1/76	158/19594	0.460175	0.656737	0.557893	IDO1	1
GO:0042581	specific granule	1/76	160/19594	0.464389	0.656737	0.557893	CHI3L1	1
GO:0005765	lysosomal membrane	2/76	404/19594	0.466629	0.656737	0.557893	IFITM3/CSF3R	2
GO:0098852	lytic vacuole membrane	2/76	404/19594	0.466629	0.656737	0.557893	IFITM3/CSF3R	2
GO:0031300	intrinsic component of organelle membrane	2/76	412/19594	0.476856	0.65818	0.559119	VAMP5/CHST2	2
GO:0009898	cytoplasmic side of plasma membrane	1/76	169/19594	0.482952	0.65818	0.559119	GNA15	1
GO:0019897	extrinsic component of plasma membrane	1/76	170/19594	0.484975	0.65818	0.559119	GNA15	1
GO:0030662	coated vesicle membrane	1/76	176/19594	0.496949	0.666497	0.566184	FCGR1BP	1
GO:0030136	clathrin-coated vesicle	1/76	192/19594	0.527555	0.693704	0.589296	FCGR1BP	1
GO:0098562	cytoplasmic side of membrane	1/76	193/19594	0.529405	0.693704	0.589296	GNA15	1
GO:0015629	actin cytoskeleton	2/76	499/19594	0.580124	0.745108	0.632964	CD274/GBP1	2
GO:0016323	basolateral plasma membrane	1/76	226/19594	0.586621	0.745108	0.632964	AQP9	1
GO:0000775	chromosome, centromeric region	1/76	227/19594	0.588243	0.745108	0.632964	CEBPB	1
GO:0043292	contractile fiber	1/76	238/19594	0.605677	0.75876	0.644561	IDO1	1
GO:0036464	cytoplasmic ribonucleoprotein granule	1/76	243/19594	0.613359	0.759774	0.645422	SOCS1	1
GO:0009925	basal plasma membrane	1/76	251/19594	0.625343	0.759774	0.645422	AQP9	1
GO:0000793	condensed chromosome	1/76	255/19594	0.631197	0.759774	0.645422	CEBPB	1
GO:0005802	trans-Golgi network	1/76	260/19594	0.638388	0.759774	0.645422	CHST2	1
GO:0035770	ribonucleoprotein granule	1/76	261/19594	0.63981	0.759774	0.645422	SOCS1	1
GO:0045178	basal part of cell	1/76	269/19594	0.650984	0.765075	0.649925	AQP9	1
GO:0030135	coated vesicle	1/76	290/19594	0.678717	0.789528	0.670697	FCGR1BP	1
GO:0000151	ubiquitin ligase complex	1/76	302/19594	0.693575	0.798662	0.678457	UBE2L6	1
GO:0098802	plasma membrane signaling receptor complex	1/76	313/19594	0.706599	0.805522	0.684285	RAMP3	1
GO:0016324	apical plasma membrane	1/76	358/19594	0.754423	0.846134	0.718784	SLC6A20	1
GO:0098687	chromosomal region	1/76	366/19594	0.76208	0.846134	0.718784	CEBPB	1
GO:0097060	synaptic membrane	1/76	373/19594	0.768586	0.846134	0.718784	FOSL1	1
GO:0031301	integral component of organelle membrane	1/76	382/19594	0.776694	0.846134	0.718784	VAMP5	1
GO:0098791	Golgi apparatus subcompartment	1/76	385/19594	0.779334	0.846134	0.718784	CHST2	1
GO:0031252	cell leading edge	1/76	416/19594	0.804871	0.856628	0.727699	DUOXA2	1
GO:0005925	focal adhesion	1/76	419/19594	0.807182	0.856628	0.727699	TGM2	1
GO:0030055	cell-substrate junction	1/76	428/19594	0.813953	0.856628	0.727699	TGM2	1
GO:0005874	microtubule	1/76	435/19594	0.819057	0.856628	0.727699	MX2	1
GO:0005759	mitochondrial matrix	1/76	473/19594	0.844445	0.858633	0.729402	HMGCS2	1
GO:0005635	nuclear envelope	1/76	479/19594	0.848119	0.858633	0.729402	MX2	1
GO:0005743	mitochondrial inner membrane	1/76	491/19594	0.855211	0.858633	0.729402	IFI6	1
GO:0098793	presynapse	1/76	492/19594	0.855787	0.858633	0.729402	FOSL1	1
GO:0005911	cell-cell junction	1/76	497/19594	0.858633	0.858633	0.729402	VAMP5	1

## Sheet: Table S6
Table S6: The KEGG enrichment analyses of the common DEGs.
ID	Description	GeneRatio	BgRatio	pvalue	p.adjust	qvalue	geneID	Count
hsa04380	Osteoclast differentiation	8/53	128/8390	1.17421e-06	8.68786e-05	7.63665e-05	LILRA5/LILRA6/LILRB3/LILRB2/SOCS1/FOSL1/FCGR3B/FCGR3A	8
hsa04657	IL-17 signaling pathway	7/53	94/8390	1.79131e-06	8.68786e-05	7.63665e-05	FOSL1/S100A9/MMP3/MMP1/CXCL10/CXCL3/CEBPB	7
hsa04621	NOD-like receptor signaling pathway	6/53	186/8390	0.00105789	0.0342052	0.0300664	GBP4/CARD6/NAMPT/OAS2/CXCL3/GBP1	6
hsa04662	B cell receptor signaling pathway	4/53	84/8390	0.00188542	0.0457214	0.0401892	LILRA5/LILRA6/LILRB3/LILRB2	4
hsa05171	Coronavirus disease - COVID-19	6/53	232/8390	0.00324591	0.0629706	0.0553513	SELP/OAS2/MX2/MMP3/MMP1/CXCL10	6
hsa04668	TNF signaling pathway	4/53	114/8390	0.0056737	0.0917248	0.0806262	MMP3/CXCL10/CXCL3/CEBPB	4
hsa05323	Rheumatoid arthritis	3/53	93/8390	0.0207213	0.22947	0.201705	MMP3/MMP1/CXCL3	3
hsa05150	Staphylococcus aureus infection	3/53	96/8390	0.0225169	0.22947	0.201705	SELP/FCGR3B/FCGR3A	3
hsa05143	African trypanosomiasis	2/53	37/8390	0.022646	0.22947	0.201705	APOL1/IDO1	2
hsa04061	Viral protein interaction with cytokine and cytokine receptor	3/53	100/8390	0.0250396	0.22947	0.201705	CXCL11/CXCL10/CXCL3	3
hsa05219	Bladder cancer	2/53	41/8390	0.0274401	0.22947	0.201705	MMP1/TYMP	2
hsa00380	Tryptophan metabolism	2/53	42/8390	0.0286973	0.22947	0.201705	KYNU/IDO1	2
hsa04613	Neutrophil extracellular trap formation	4/53	190/8390	0.0315221	0.22947	0.201705	SELP/FCGR3B/FCGR3A/AQP9	4
hsa05202	Transcriptional misregulation in cancer	4/53	193/8390	0.0331194	0.22947	0.201705	ETV7/MMP3/GZMB/CEBPB	4
hsa04060	Cytokine-cytokine receptor interaction	5/53	295/8390	0.0376999	0.243793	0.214294	TNFRSF6B/CXCL11/CXCL10/CXCL3/CSF3R	5
hsa05417	Lipid and atherosclerosis	4/53	215/8390	0.0462771	0.280555	0.246608	SELP/MMP3/MMP1/CXCL3	4
hsa04650	Natural killer cell mediated cytotoxicity	3/53	132/8390	0.0504523	0.287875	0.253043	GZMB/FCGR3B/FCGR3A	3
hsa00970	Aminoacyl-tRNA biosynthesis	2/53	66/8390	0.0649952	0.350252	0.307872	WARS1/TRNM	2
hsa05160	Hepatitis C	3/53	157/8390	0.0764554	0.374599	0.329273	OAS2/MX2/CXCL10	3
hsa03320	PPAR signaling pathway	2/53	75/8390	0.0811553	0.374599	0.329273	MMP1/HMGCS2	2
hsa05140	Leishmaniasis	2/53	77/8390	0.0849014	0.374599	0.329273	FCGR3B/FCGR3A	2
hsa00533	Glycosaminoglycan biosynthesis - keratan sulfate	1/53	14/8390	0.0849606	0.374599	0.329273	CHST2	1
hsa00604	Glycosphingolipid biosynthesis - ganglio series	1/53	15/8390	0.0907506	0.376483	0.330929	ST3GAL5	1
hsa05164	Influenza A	3/53	171/8390	0.0931504	0.376483	0.330929	OAS2/MX2/CXCL10	3
hsa04610	Complement and coagulation cascades	2/53	86/8390	0.102379	0.389476	0.34235	THBD/SERPING1	2
hsa05152	Tuberculosis	3/53	180/8390	0.104619	0.389476	0.34235	FCGR3B/FCGR3A/CEBPB	3
hsa05235	PD-L1 expression and PD-1 checkpoint pathway in cancer	2/53	89/8390	0.108411	0.389476	0.34235	BATF3/CD274	2
hsa04062	Chemokine signaling pathway	3/53	192/8390	0.120738	0.417904	0.367338	CXCL11/CXCL10/CXCL3	3
hsa04666	Fc gamma R-mediated phagocytosis	2/53	97/8390	0.12494	0.417904	0.367338	FCGR3B/FCGR3A	2
hsa05146	Amoebiasis	2/53	102/8390	0.135565	0.423983	0.372682	CXCL3/GNA15	2
hsa00900	Terpenoid backbone biosynthesis	1/53	23/8390	0.135795	0.423983	0.372682	HMGCS2	1
hsa04620	Toll-like receptor signaling pathway	2/53	104/8390	0.139871	0.423983	0.372682	CXCL11/CXCL10	2
hsa00650	Butanoate metabolism	1/53	27/8390	0.157488	0.46292	0.406908	HMGCS2	1
hsa04130	SNARE interactions in vesicular transport	1/53	33/8390	0.18903	0.520444	0.457471	VAMP5	1
hsa04020	Calcium signaling pathway	3/53	240/8390	0.192981	0.520444	0.457471	MCOLN2/GNA15/FGF10	3
hsa04926	Relaxin signaling pathway	2/53	129/8390	0.195813	0.520444	0.457471	MMP1/GNA15	2
hsa00760	Nicotinate and nicotinamide metabolism	1/53	36/8390	0.204364	0.520444	0.457471	NAMPT	1
hsa05322	Systemic lupus erythematosus	2/53	136/8390	0.211984	0.520444	0.457471	FCGR3B/FCGR3A	2
hsa05330	Allograft rejection	1/53	38/8390	0.214428	0.520444	0.457471	GZMB	1
hsa05162	Measles	2/53	139/8390	0.218958	0.520444	0.457471	OAS2/MX2	2
hsa04120	Ubiquitin mediated proteolysis	2/53	142/8390	0.225953	0.520444	0.457471	UBE2L6/SOCS1	2
hsa05332	Graft-versus-host disease	1/53	42/8390	0.234183	0.520444	0.457471	GZMB	1
hsa04940	Type I diabetes mellitus	1/53	43/8390	0.239045	0.520444	0.457471	GZMB	1
hsa04145	Phagosome	2/53	152/8390	0.249386	0.520444	0.457471	FCGR3B/FCGR3A	2
hsa01240	Biosynthesis of cofactors	2/53	153/8390	0.251736	0.520444	0.457471	KYNU/IDO1	2
hsa03050	Proteasome	1/53	46/8390	0.25345	0.520444	0.457471	PSMB9	1
hsa04930	Type II diabetes mellitus	1/53	46/8390	0.25345	0.520444	0.457471	SOCS1	1
hsa04514	Cell adhesion molecules	2/53	157/8390	0.261143	0.520444	0.457471	CD274/SELP	2
hsa00280	Valine, leucine and isoleucine degradation	1/53	48/8390	0.262905	0.520444	0.457471	HMGCS2	1
hsa05144	Malaria	1/53	50/8390	0.272241	0.528148	0.464243	SELP	1
hsa04630	JAK-STAT signaling pathway	2/53	166/8390	0.282325	0.533555	0.468996	SOCS1/CSF3R	2
hsa05320	Autoimmune thyroid disease	1/53	53/8390	0.28603	0.533555	0.468996	GZMB	1
hsa05134	Legionellosis	1/53	57/8390	0.304016	0.554054	0.487014	CXCL3	1
hsa00240	Pyrimidine metabolism	1/53	58/8390	0.308442	0.554054	0.487014	TYMP	1
hsa03250	Viral life cycle - HIV-1	1/53	63/8390	0.330165	0.58229	0.511834	MX2	1
hsa04917	Prolactin signaling pathway	1/53	70/8390	0.359455	0.590557	0.519101	SOCS1	1
hsa05120	Epithelial cell signaling in Helicobacter pylori infection	1/53	70/8390	0.359455	0.590557	0.519101	CXCL3	1
hsa04622	RIG-I-like receptor signaling pathway	1/53	71/8390	0.363535	0.590557	0.519101	CXCL10	1
hsa05169	Epstein-Barr virus infection	2/53	202/8390	0.366145	0.590557	0.519101	OAS2/CXCL10	2
hsa05218	Melanoma	1/53	72/8390	0.36759	0.590557	0.519101	FGF10	1
hsa04623	Cytosolic DNA-sensing pathway	1/53	75/8390	0.379603	0.590557	0.519101	CXCL10	1
hsa04918	Thyroid hormone synthesis	1/53	75/8390	0.379603	0.590557	0.519101	DUOXA2	1
hsa05133	Pertussis	1/53	76/8390	0.383558	0.590557	0.519101	SERPING1	1
hsa00983	Drug metabolism - other enzymes	1/53	80/8390	0.39913	0.604931	0.531735	TYMP	1
hsa01232	Nucleotide metabolism	1/53	85/8390	0.418053	0.623863	0.548377	TYMP	1
hsa04976	Bile secretion	1/53	89/8390	0.432769	0.636039	0.559079	AQP9	1
hsa05215	Prostate cancer	1/53	97/8390	0.461114	0.662296	0.582159	MMP3	1
hsa04640	Hematopoietic cell lineage	1/53	99/8390	0.467981	0.662296	0.582159	CSF3R	1
hsa04933	AGE-RAGE signaling pathway in diabetic complications	1/53	100/8390	0.471382	0.662296	0.582159	THBD	1
hsa05142	Chagas disease	1/53	102/8390	0.47812	0.662296	0.582159	GNA15	1
hsa04064	NF-kappa B signaling pathway	1/53	104/8390	0.484773	0.662296	0.582159	CXCL3	1
hsa04066	HIF-1 signaling pathway	1/53	109/8390	0.501046	0.67502	0.593344	TIMP1	1
hsa05145	Toxoplasmosis	1/53	112/8390	0.510566	0.678423	0.596335	SOCS1	1
hsa04935	Growth hormone synthesis, secretion and action	1/53	120/8390	0.53509	0.701402	0.616534	SOCS1	1
hsa04142	Lysosome	1/53	132/8390	0.569632	0.713684	0.62733	SLC11A1	1
hsa04010	MAPK signaling pathway	2/53	302/8390	0.573958	0.713684	0.62733	FGF10/DUSP4	2
hsa04270	Vascular smooth muscle contraction	1/53	134/8390	0.575139	0.713684	0.62733	RAMP3	1
hsa04210	Apoptosis	1/53	136/8390	0.580577	0.713684	0.62733	GZMB	1
hsa04910	Insulin signaling pathway	1/53	137/8390	0.58327	0.713684	0.62733	SOCS1	1
hsa05418	Fluid shear stress and atherosclerosis	1/53	139/8390	0.588606	0.713684	0.62733	THBD	1
hsa04936	Alcoholic liver disease	1/53	142/8390	0.596483	0.714307	0.627877	CXCL3	1
hsa05224	Breast cancer	1/53	147/8390	0.609285	0.71791	0.631044	FGF10	1
hsa05226	Gastric cancer	1/53	149/8390	0.614294	0.71791	0.631044	FGF10	1
hsa04151	PI3K-Akt signaling pathway	2/53	354/8390	0.661456	0.759334	0.667456	FGF10/CSF3R	2
hsa04310	Wnt signaling pathway	1/53	171/8390	0.665396	0.759334	0.667456	FOSL1	1
hsa05167	Kaposi sarcoma-associated herpesvirus infection	1/53	194/8390	0.711714	0.802747	0.705616	CXCL3	1
hsa04015	Rap1 signaling pathway	1/53	210/8390	0.740162	0.81956	0.720395	FGF10	1
hsa05207	Chemical carcinogenesis - receptor activation	1/53	212/8390	0.743519	0.81956	0.720395	FGF10	1
hsa05166	Human T-cell leukemia virus 1 infection	1/53	222/8390	0.759673	0.821177	0.721816	FOSL1	1
hsa04024	cAMP signaling pathway	1/53	225/8390	0.764321	0.821177	0.721816	SUCNR1	1
hsa04810	Regulation of actin cytoskeleton	1/53	229/8390	0.770382	0.821177	0.721816	FGF10	1
hsa04014	Ras signaling pathway	1/53	236/8390	0.780623	0.823049	0.723461	FGF10	1
hsa05012	Parkinson disease	1/53	266/8390	0.819667	0.854921	0.751477	UBE2L6	1
hsa05016	Huntington disease	1/53	306/8390	0.861293	0.883104	0.77625	TGM2	1
hsa05206	MicroRNAs in cancer	1/53	310/8390	0.864895	0.883104	0.77625	SOCS1	1
hsa05165	Human papillomavirus infection	1/53	331/8390	0.882355	0.891546	0.78367	MX2	1
hsa05022	Pathways of neurodegeneration - multiple diseases	1/53	476/8390	0.955198	0.955198	0.839621	UBE2L6	1

## Sheet: Table S7
Table S7: The Expression matrix after merging and normalizing gse168116 and gse134662 datasets.
	GSM3962949	GSM3962950	GSM3962951	GSM3962952	GSM3962953	GSM3962954	GSM3962955	GSM3962956	GSM3962957	GSM3962958	GSM3962959	GSM3962960	GSM3962961	GSM3962962	GSM3962963	GSM3962964	GSM3962965	GSM3962966	GSM3962967	GSM3962968	GSM3962969	GSM3962970	GSM3962971	GSM3962972	GSM3962973	GSM3962974	GSM3962975	GSM3962976	GSM3962977	GSM3962978	GSM3962979	GSM3962980	GSM5129178	GSM5129179	GSM5129180	GSM5129181	GSM5129182	GSM5129183	GSM5129184	GSM5129185	GSM5129186	GSM5129187	GSM5129188	GSM5129189	GSM5129190	GSM5129191	GSM5129192	GSM5129193	GSM5129194
A1BG	0.0909192	0.359477	0.306578	0.252089	0.156273	0.65543	0.185193	0.343004	0.469238	0.331008	0.432567	0.537257	0.405501	0.283474	0.198261	0.392883	0.939728	0.543843	0.304876	0.30593	0.317558	0.300086	0.00306375	-0.105465	-0.0301001	0.179923	0.412689	0.298622	0.333306	0.735086	-0.0468927	0.226279	0.264878	0.283474	0.37074	0.488871	0.350948	0.306578	0.310793	0.712603	0.452538	0.633638	1.32529	0.304382	0.274928	0.371121	0.444377	0.652672	0.483697
A1CF	7.05739	4.59216	8.01352	8.15963	5.19027	4.056	5.78775	5.10486	4.19493	3.79842	3.52617	2.1042	4.03674	5.13419	1.20865	1.86893	1.22641	3.17857	4.69988	4.04582	2.53094	4.6787	6.89017	5.70827	5.21876	4.11642	3.49438	3.3457	3.8217	2.62887	4.04833	4.46417	4.01858	7.80415	6.08335	5.55411	6.88649	5.19675	5.4816	4.07646	2.65379	0.40156	1.78664	4.3461	4.67206	5.48862	5.42552	7.46884	1.38578
A2M	38.2498	53.5205	59.6746	33.0806	51.1966	45.0324	42.1698	43.177	33.1833	46.802	66.2723	33.9081	56.8493	70.1027	473.141	110.656	31.8543	207.463	34.438	33.0517	24.4198	135.118	80.7495	139.113	63.0363	91.6385	34.9078	73.6524	85.7999	44.1983	52.7276	142.562	45.3288	50.0254	42.0681	49.0655	42.6631	51.0965	25.7689	10.9354	23.7217	0.0984313	563.323	64.9461	56.7298	42.3123	88.1381	46.0259	162.253
A2M-AS1	3.05391	4.13561	3.66452	2.22448	4.10456	3.2843	2.52635	2.79826	2.38934	3.25795	6.32845	2.44188	3.80552	4.04731	14.63	6.39821	6.87136	10.727	3.37117	4.61539	2.48988	5.63723	3.89963	5.30753	4.54095	4.19493	3.84721	5.07375	4.13694	4.90947	4.31493	6.00723	1.85305	1.25708	1.22033	1.41167	0.990504	2.73733	0.702539	0.459273	0.88367	0.529636	23.2471	5.84821	4.1217	4.27773	9.40946	4.12304	14.1002
A4GALT	0.338849	0.778535	0.340842	0.90352	0.845472	0.885729	0.481039	0.87475	1.04146	0.412689	1.21857	1.59635	1.08644	1.98463	3.23949	1.90445	3.36344	2.55929	1.27191	0.479425	1.03137	1.22247	0.680725	0.625228	0.707575	0.480788	0.418284	0.731747	0.883956	0.991008	0.509165	0.80642	0.995146	0.427761	0.829397	0.68531	0.467405	0.858332	0.834705	0.637343	1.24398	1.09066	4.13238	0.577859	0.888252	0.926908	1.02368	0.702275	2.34519
AAAS	8.30134	7.29447	6.74876	6.37971	6.52448	9.88922	6.83984	7.46884	7.57622	8.43078	7.01414	9.46153	7.88167	5.92066	6.37535	10.3973	10.9046	8.22044	5.16112	8.00087	5.55411	7.20872	6.55352	7.31205	6.84305	7.34064	8.52781	6.43491	6.84781	9.84007	6.4423	7.79702	7.46614	9.22141	8.52549	7.55016	7.78013	6.7923	7.6417	7.20121	8.0617	8.52549	9.04656	6.59903	4.70937	8.9334	7.76876	6.35423	9.67701
AACS	6.9345	6.71304	7.29037	7.01909	5.84994	7.33708	6.46475	7.95322	6.47824	6.63029	8.0865	8.6604	6.73768	6.48946	4.3437	8.05359	7.66209	6.25489	6.39602	8.43952	5.63446	10.5644	7.2412	8.08895	8.10991	5.91194	5.99052	6.15796	6.87352	7.63603	8.70237	7.42158	9.18703	6.40689	9.24861	5.75347	7.51965	7.29037	11.1935	8.82292	6.09039	8.84689	4.50824	6.92812	10.8775	5.71794	6.43849	4.1671	6.07161
AADACP1	1.41719	0.379066	0.858865	0.956303	0.518697	0.508646	1.62811	0.201714	0.260349	0.603059	0.331904	2.17277	0.295728	0.0704218	0.551986	-0.304657	0.775182	0.515277	-0.0494661	0.244007	1.26116	0.347704	0.706991	0.771077	0.224981	0.133597	0.351337	0.452	-0.816045	0.0586335	-0.592359	1.63858	1.1267	0.957377	0.249318	0.955662	1.59389	0.663954	0.216861	1.5638	0.212304	0.47648	0.362668	1.36322	0.182103	0.109999	0.108788	1.55379	0.891294
AADAT	1.19452	1.11495	0.950953	1.03237	0.831304	0.820299	1.06705	0.82725	1.08476	1.03789	0.768239	1.10056	0.81898	1.2067	1.08559	0.853133	1.98545	0.935135	0.874495	1.1093	0.888252	1.5738	0.986336	1.0145	1.10489	1.43857	0.94095	1.28565	1.19246	0.889514	1.5707	1.4294	2.09142	1.1847	1.62543	0.678721	1.04742	1.42744	1.34884	1.14763	1.00497	1.33172	1.25331	1.40561	0.742762	1.05964	0.772846	0.363248	1.81472
AAGAB	8.74767	8.49378	10.1433	9.76405	9.88622	9.29405	9.42589	8.91189	9.83696	8.17246	8.05753	8.63407	10.3738	8.92016	8.26412	8.34493	7.71634	8.53522	10.3615	8.99723	6.7923	11.0774	9.28762	11.8116	9.94295	9.18079	7.6417	8.23304	10.2923	9.12765	10.0845	9.57548	12.6031	8.65813	9.72721	5.57312	9.13277	11.2169	10.89	13.4571	8.64382	9.40684	8.98164	8.68563	11.5921	6.38269	8.629	7.22145	10.3664
AAK1	2.38491	1.88479	3.42222	2.18206	2.8468	1.76946	2.53968	2.17043	1.87057	1.78753	1.91779	1.101	1.80292	1.81265	2.16155	1.18855	0.821967	1.80544	2.38148	2.07047	1.68005	1.98278	1.96515	2.20488	2.02721	2.17441	1.64286	1.80708	2.0953	1.70146	1.68546	1.54403	2.37243	1.94975	1.87571	2.34822	2.54382	2.53036	2.15071	1.69055	1.18507	2.34189	1.67253	1.8515	3.00879	1.86946	2.18379	2.21524	1.29294
AAMDC	3.49709	2.45791	2.9627	2.8715	1.79969	3.94245	3.5424	2.41191	2.45837	2.12318	2.62055	3.80168	1.94148	2.24811	2.37094	1.45449	9.75794	1.45385	1.24142	2.55157	1.95474	2.6416	4.27879	1.85305	1.90517	1.72959	3.60736	2.35861	1.73794	2.77862	1.81385	1.64711	2.01359	2.54724	3.50924	2.45376	2.04548	3.14143	1.0366	3.72557	1.76161	8.53273	1.49375	2.54018	1.65173	2.44295	1.67897	3.84808	1.50857
AAMP	22.0467	28.5151	23.0503	23.5389	24.0136	28.3399	24.2293	31.031	32.8834	30.6376	31.2611	38.3069	28.2317	21.66	17.1706	24.317	24.0743	20.9665	19.7006	24.1406	20.3809	21.2928	24.375	16.1379	29.5775	19.5281	17.9756	25.4166	20.3809	31.8543	27.5316	22.0467	27.2983	29.2158	23.8785	27.0441	20.5645	23.5171	21.0679	21.482	27.3314	50.5403	22.076	20.7892	20.7298	23.5786	22.2694	24.0558	23.4805
AAR2	3.25028	2.94273	2.84096	3.55726	3.15074	3.8743	3.15807	3.28203	3.65118	3.69749	3.01783	4.45267	3.37337	3.63984	3.64981	3.94622	3.61861	3.72263	3.50924	3.02638	3.41435	2.82183	2.98951	3.20663	3.35435	3.47523	3.37003	3.11687	3.19658	4.16402	3.61218	3.06201	3.08536	3.47523	3.55109	3.22103	2.73302	3.34694	3.50349	3.67762	3.68536	4.62385	4.3577	3.71892	4.18843	3.58294	3.07232	3.40971	4.3577
AARS1	9.07591	9.81198	9.31369	7.78364	9.47577	10.4559	7.41264	8.84138	11.1376	8.60011	12.9725	13.3514	13.6679	11.8972	14.2205	14.0284	12.2628	14.4393	9.351	10.5033	9.16377	12.9195	8.51372	9.49192	9.56311	9.1408	16.6951	15.6892	12.5583	10.3973	13.6068	14.508	9.32153	8.20832	8.07425	9.45829	9.91417	9.96032	11.8385	9.49192	14.2736	18.5116	16.6839	14.7957	8.41707	10.8051	9.42063	10.1933	15.5902
AARS2	2.50982	1.95629	2.14852	1.85079	2.2568	3.15662	2.10468	2.5217	3.22825	3.19897	2.35949	2.52492	2.00546	1.90945	1.77088	1.76052	3.90939	1.94148	1.95723	2.46379	1.77802	1.88603	2.66543	1.73885	2.37243	2.16999	2.04003	2.13572	2.55317	2.95775	2.15035	2.16999	2.30882	2.49149	1.89308	2.33341	2.6181	2.24239	2.61957	1.84911	2.44149	2.71672	2.10116	1.76085	2.41019	3.22037	2.42711	2.0953	3.30149
AARSD1	3.46335	4.46151	4.59043	2.83555	3.77856	4.54416	3.05501	3.17503	4.11545	3.71168	4.38269	3.2042	4.93886	2.90641	2.98704	3.43625	1.24108	3.00991	3.03553	3.25729	2.90525	2.65379	3.08135	3.46457	4.10168	2.30139	3.21667	3.44175	3.06153	2.59197	3.30149	2.96851	3.32479	2.67778	3.52486	2.50322	2.72179	3.07111	3.95399	4.61539	4.23169	3.43405	4.25126	3.45445	3.08713	2.69093	3.67762	3.97724	4.97732
AASDH	1.09422	0.903784	1.1609	1.2548	1.07773	1.06673	1.35227	0.92507	1.25646	1.08126	1.33523	0.841782	1.16717	0.987976	1.18595	0.938829	0.807594	1.06527	1.1332	0.850557	0.7468	1.30613	1.37676	1.04309	1.22937	1.14129	1.32029	1.05548	1.10835	1.08039	0.824069	1.07366	1.16872	1.22797	1.02744	0.992154	1.27624	0.917619	1.09835	1.27073	1.46113	1.28376	1.16242	1.18356	0.678721	1.65805	1.01675	1.50857	1.3675
AASDHPPT	2.45532	2.32842	2.06728	2.72288	2.60888	2.40043	2.51404	2.55977	2.55551	2.85414	1.73481	2.51757	2.41515	1.9879	2.9865	2.27871	2.67731	2.33604	2.35306	2.03295	1.8675	2.2505	2.57623	2.22357	2.12767	2.36742	3.32289	1.95914	2.31436	3.12202	2.82022	2.53816	1.91571	2.07679	2.47389	2.65868	2.39071	1.97616	2.72972	2.69676	2.91375	3.59821	3.33251	2.33203	2.41053	2.5186	2.4009	2.61957	2.93074
AASS	1.30553	0.984491	1.2149	1.29606	1.59525	1.25742	1.71188	1.26283	0.975486	1.45607	1.41451	1.33852	1.33693	1.80793	4.63004	2.00818	1.45908	3.60868	1.26153	1.26603	1.74399	2.64545	2.47868	2.55054	1.89941	2.4258	15.5488	1.43029	1.5707	1.14966	1.41167	2.37397	1.42377	1.47098	1.85786	2.12945	3.0162	2.12225	1.41824	0.567599	1.59565	4.03539	6.1751	0.803099	1.32408	0.864509	2.63582	1.29872	2.47868
AATF	12.7159	13.8549	9.46974	11.0695	12.6236	13.5937	11.0309	10.7154	11.5173	13.3182	10.6141	12.1646	14.194	11.1338	13.9455	13.6818	7.52394	13.0323	10.0817	14.8306	14.4714	11.8718	13.1687	11.3545	12.7063	10.5242	11.4631	11.0546	13.2428	11.44	11.0803	13.8919	10.8331	11.2258	12.3409	10.6415	9.09155	9.59094	11.6945	9.94295	12.9246	13.1803	15.8905	13.9718	12.4744	11.5414	12.6837	15.875	17.2193
AATK	1.0145	1.90287	0.717949	0.780895	0.648523	1.25361	0.733169	1.36656	0.913765	1.82025	0.540153	0.568185	0.92034	0.481286	1.06081	2.86175	0.43376	1.13533	0.357181	0.618826	5.56021	0.704219	2.13669	1.31118	0.853826	0.792518	2.39029	1.30407	1.17899	2.23498	0.446865	0.435981	2.02902	2.13435	0.841482	1.89269	0.698729	3.46525	0.213619	0.0957592	0.240232	0.751504	2.43838	2.90774	0.615322	-0.156321	0.671149	0.487883	1.3074
ABALON	3.95399	2.8458	3.99265	3.78155	3.97262	4.31895	3.75048	3.752	4.53019	4.297	3.48977	3.70758	5.68385	3.03727	4.50165	4.35245	2.2587	3.12735	5.77771	3.32619	7.46428	3.21844	3.64081	3.19336	4.31814	4.00167	4.66532	3.08981	3.63858	5.51688	3.98454	3.50851	4.14712	3.56071	4.12688	3.6922	3.80319	3.39237	4.46629	6.08774	4.59043	4.25463	4.85769	4.17533	4.61539	3.09553	3.69616	3.22825	4.08868
ABAT	2.36742	2.43791	2.65449	2.63528	2.06159	2.34711	2.08958	2.0078	2.48671	2.28685	1.98503	2.26345	1.74798	1.28315	0.885026	1.27593	4.16402	1.36844	1.27653	2.17188	1.97923	1.30098	1.91236	2.23829	1.82497	1.66548	13.261	1.26034	1.39654	1.81881	1.70007	1.29752	2.75471	1.08644	3.36725	4.51858	2.73138	2.44063	0.951709	2.06045	0.38092	2.54872	0.668207	0.681873	3.481	1.11222	2.72494	7.73929	0.357822
ABCA1	2.71721	3.88207	4.30672	2.79884	3.44563	2.667	3.07301	2.78479	3.02821	3.2843	4.12459	2.21234	2.5225	3.56434	14.9691	4.09046	3.38267	3.71892	3.64473	3.08536	7.35681	2.98762	3.98199	4.40886	2.37639	3.89011	1.86259	4.06213	3.54818	2.89851	2.90229	4.43363	3.29053	4.64393	3.02003	6.40177	6.4329	3.66886	3.20182	1.39883	1.7756	1.41934	6.19894	2.52635	3.49767	3.31948	5.68108	5.32546	4.07483
ABCA10	2.02592	2.30796	1.6589	2.47429	1.6965	0.951459	2.2783	1.24536	0.725063	1.04605	0.472581	0.0957592	0.56994	0.718465	1.41984	0.681215	1.70368	0.388182	0.602769	0.65543	0.226279	1.28126	3.03427	1.94907	0.87475	2.75013	1.82814	0.791022	0.891294	0.515814	0.737053	0.647656	1.4322	2.24938	2.04286	1.72009	2.05701	2.02592	0.92976	1.87296	0.621791	0.844716	0.644607	0.959368	1.17795	1.14966	1.39413	1.11222	0.640049
ABCA11P	2.90946	1.62471	1.51531	1.79441	0.998639	1.97712	2.00749	1.77926	1.11887	0.754013	0.899608	2.17402	1.42905	1.52305	1.37052	1.8385	0.195812	1.11132	1.27475	1.3755	0.763522	1.18911	1.69255	1.4333	0.990731	1.73148	2.36742	1.45778	1.43511	0.652382	0.957377	1.04718	1.57563	2.19882	1.71931	1.83361	1.8891	1.84093	1.14874	1.86464	1.06918	1.89976	1.2682	0.699834	1.32499	1.16841	1.21441	1.80373	0.686714
ABCA2	3.41833	5.56021	2.85258	2.69567	2.80973	6.40177	3.99556	4.8012	3.77988	4.82258	3.22992	5.72325	1.72741	1.67221	2.00888	2.92194	1.04146	1.859	1.69011	3.47813	2.44015	1.86375	4.92828	2.52692	3.66609	5.03711	2.9168	2.43204	2.90339	4.7934	2.50117	2.22086	2.53531	6.17828	4.75497	6.48946	4.63221	3.79761	0.969002	2.36345	1.12211	1.04876	1.63286	3.9691	2.78847	5.00253	3.31948	4.20677	2.28579
ABCA3	0.470002	0.303099	0.412689	0.216116	0.230875	0.300086	0.545838	0.506339	0.909986	0.250296	0.386111	0.622395	0.323074	0.661201	0.433229	0.56994	1.02053	0.555681	0.396444	0.574133	0.544879	0.392883	0.616965	0.412689	0.279389	0.479425	1.41167	0.384176	0.275839	0.422799	0.351337	0.252089	0.525471	0.299048	0.59914	0.713565	0.390019	0.639885	0.200946	0.924486	0.226279	0.620246	1.21516	0.590128	0.525471	0.404096	0.661422	0.580293	0.8875
ABCA5	6.81544	5.79611	6.60401	9.32429	5.04735	3.52819	9.24287	6.141	3.37117	4.39562	3.06986	1.31513	2.24457	3.5921	2.80924	2.0953	1.00331	2.7379	4.16601	2.42054	1.85569	5.02889	9.06521	4.779	4.0443	6.59246	8.56296	5.51688	2.37348	2.03921	2.68256	2.82967	3.92315	8.82292	5.6824	8.34096	6.69793	6.63482	3.13513	4.32617	1.51239	4.27302	1.20704	3.80721	4.52529	4.74719	4.45352	5.56295	1.11887
ABCA6	1.38858	0.885026	1.02867	1.19718	0.906483	0.76301	0.997222	1.14874	0.292143	0.770073	0.984491	0.509759	0.7468	2.39071	5.19795	1.53853	1.28515	2.43578	0.619533	0.766499	0.462274	2.1967	3.20886	3.85764	1.19165	3.4312	2.32142	0.0934986	1.94579	0.487088	1.04983	0.980004	1.08268	1.01182	1.69613	1.10056	1.70404	1.39027	1.49567	1.47423	1.15481	0.920836	5.09942	0.892658	1.22033	1.28459	1.82693	1.15666	1.7683
ABCA7	1.59525	1.35258	1.61993	1.12392	1.49515	2.30971	1.19869	1.42312	2.1258	1.82693	2.16734	4.30054	1.41511	1.23384	0.769297	1.94579	1.44261	1.2699	1.75508	1.89146	3.29471	0.824915	0.958265	0.772622	1.50066	0.890306	0.714044	1.05604	1.74364	2.66759	1.65037	0.749293	1.61829	1.28684	0.392224	1.81913	1.71898	1.3864	1.72698	1.35441	1.45721	1.6399	1.89431	1.91443	1.41005	1.8515	1.42117	2.63582	1.17618
ABCA8	2.80243	3.41889	2.2873	1.60947	2.89413	2.75918	2.53094	2.57668	1.56216	2.39248	3.13454	2.24938	1.81699	2.47964	11.2541	2.83973	1.67724	2.49828	1.39269	1.93291	1.27219	3.59692	4.48355	4.22438	2.13132	6.20036	2.12056	1.91068	2.24771	1.71833	2.78024	3.25153	1.71012	2.10622	4.04917	2.84734	4.53719	4.43276	2.98539	2.19974	1.05029	0.878485	8.21277	0.32751	2.69567	4.74512	3.16573	2.24894	2.30276
ABCB1	19.2402	7.34495	13.6887	18.8227	15.4323	7.40259	14.3994	7.41073	6.21662	7.49186	8.89115	2.7379	4.77626	2.67932	4.5768	2.5972	5.17215	4.30054	5.45948	9.30772	4.51219	11.9258	12.8092	6.52297	7.08359	8.94576	2.08828	13.5417	4.06957	7.47501	8.50763	4.6126	6.52612	14.1463	17.4079	13.0863	14.8645	13.8479	5.90802	8.26885	0.498442	0.190733	4.78847	3.60662	13.4831	11.4836	9.85931	8.06555	0.454354
ABCB10	3.08713	2.53382	2.50531	2.97066	2.77678	3.10161	2.38537	2.7506	2.98884	2.64652	2.91169	3.46135	2.87397	2.60888	2.29485	2.73566	2.19132	2.83146	2.65483	2.35536	2.49685	2.60487	2.7937	2.77307	2.92936	2.27382	3.14341	2.7791	2.59933	2.42957	2.55208	2.55646	2.84636	2.94713	3.13321	2.49587	3.14766	2.5677	3.54626	3.25894	2.78743	2.58164	2.91275	2.89891	3.27111	1.95558	2.56956	3.85607	2.23268
ABCB4	0.469008	0.54411	0.607624	0.522994	0.657354	0.437163	0.413078	0.518697	0.508879	0.516251	0.346595	0.864313	0.313367	0.0118555	0.424023	0.254266	1.23664	0.0755324	0.534071	0.422799	0.475418	0.24159	0.380541	0.327894	0.429891	0.41976	0.635666	0.351337	0.154547	0.454354	0.407293	0.296805	0.440332	0.84278	0.729509	0.448155	0.858564	0.530835	0.280447	1.12421	0.304382	0.493167	0.469775	0.37074	0.598874	0.553367	0.52273	1.26064	0.356862
ABCB6	1.86777	1.83656	1.87759	2.09193	1.38608	2.72226	1.07854	2.03571	2.71166	2.20617	1.88193	4.11014	3.14766	2.42672	2.72769	4.9136	9.44887	3.24258	2.49083	2.40724	3.69616	2.76072	1.72399	2.41093	2.45989	2.13181	1.69055	1.97417	2.70227	4.31669	2.33932	2.57123	2.79497	1.44261	1.11959	1.37851	1.751	1.49335	3.85349	3.63791	2.76728	5.88715	4.33428	2.10116	2.28099	1.47978	2.61656	1.91652	4.41461
ABCB7	3.62882	3.06476	3.23819	3.57627	3.03727	3.18629	3.41106	3.06597	3.27837	2.58924	2.89353	2.66441	2.69144	2.45739	2.95978	2.53302	1.57916	3.04034	2.86405	2.61522	2.34283	3.20012	3.11621	3.81066	2.69361	3.11687	3.89376	2.81462	3.37651	3.6052	2.88814	2.88921	3.55379	3.55797	3.0789	3.42987	3.79842	2.90339	2.73657	4.32096	3.38345	1.99711	2.79728	2.86598	2.9149	3.49387	3.21667	4.28341	2.54185
ABCB8	2.48671	2.19752	1.92321	2.1683	2.64391	3.5424	2.18206	2.22323	2.65225	2.55646	2.63193	4.23169	3.13513	2.38229	2.10028	3.1614	3.98702	3.67243	2.23038	3.13905	3.09748	2.21524	2.26305	1.6965	2.97413	1.79064	1.95314	2.37296	3.16885	2.98068	2.8468	2.47039	3.57486	2.50531	2.03743	1.80999	2.7937	2.14135	3.19273	3.68166	2.68512	3.05391	3.78556	2.46951	2.54125	1.6425	2.97854	2.54872	3.29471
ABCC1	2.0684	3.61791	2.75348	2.60284	3.48759	2.68046	2.48631	2.65776	2.87681	3.0318	5.27192	5.11421	4.74823	4.76952	5.41815	6.77132	4.01931	5.74129	5.58142	4.297	7.52563	3.18139	2.09054	3.27606	3.7098	2.49875	4.03839	3.65515	4.51051	2.73657	4.71141	4.7151	3.52294	2.83146	2.73924	3.20948	2.83106	2.31339	5.45487	2.06728	4.17313	6.82484	4.81548	6.45228	4.49763	2.96792	3.00811	3.92709	6.32696
ABCC10	2.31294	2.17798	1.91652	1.95314	2.03702	2.87927	1.92971	1.88963	2.06647	2.44966	2.32142	2.55395	2.38697	1.89229	1.78783	2.54969	2.59125	2.13518	1.62603	2.28151	3.04163	2.07343	1.95914	1.96104	2.13957	1.6073	1.47552	1.82025	1.62388	1.68101	1.75027	1.93255	1.89469	2.23121	2.23922	2.15332	2.62744	2.02769	1.90909	2.04286	1.84193	3.89864	1.87985	2.46531	2.22525	2.10468	1.25742	1.98751	2.23121
ABCC13	3.3235	1.6555	3.29339	1.89976	1.96025	2.09054	2.53247	1.59285	2.47709	0.943682	1.27366	0.331468	2.01904	1.34849	0.86563	0.0873514	2.50271	0.935417	2.27035	2.89043	1.03186	2.0388	2.09278	1.83116	2.16022	1.38991	-0.214522	0.89294	1.66012	1.18568	1.39948	1.3349	1.78966	3.85437	2.04003	2.03702	1.94623	1.87649	1.13483	2.93385	1.38271	0.479156	0.9861	1.27392	3.47813	1.12392	1.37821	1.57447	1.00287
ABCC3	24.761	23.5389	29.9938	27.239	24.3942	31.8543	23.0503	22.7538	32.4047	28.8818	16.5246	21.1486	25.4166	12.4061	4.93809	20.7755	12.7413	14.5814	18.8949	19.3203	16.8875	13.2958	21.6926	13.5564	25.9299	19.2824	9.39466	15.3046	13.4783	23.0659	17.2801	13.2428	16.9097	26.351	21.8819	28.9056	14.5308	23.0406	17.504	13.6502	8.43478	38.6738	10.6207	20.6371	23.6362	18.9799	20.1946	34.9822	11.4704
ABCC4	2.20014	2.22272	3.21724	2.61605	2.59933	2.14947	2.19849	2.52743	2.01116	1.68067	2.19304	1.3864	1.66593	3.47398	9.29405	4.04503	5.78274	5.66592	2.74663	2.01533	1.3675	2.57668	3.99634	3.41372	2.58314	3.54894	1.70062	2.38148	3.22698	1.48411	1.95431	3.0438	1.65805	2.08048	3.27168	1.93673	3.23131	1.32442	3.38054	4.3939	1.57776	1.44062	6.89924	2.76935	3.40156	5.04392	2.5948	3.90784	2.44966
ABCC5	2.34082	3.18337	5.01737	3.15414	3.10032	2.43684	3.11136	2.30645	1.16717	2.60839	2.83367	1.28348	3.71822	6.08033	3.27168	2.78139	6.57183	2.49547	5.31578	2.5501	2.49038	2.68106	5.09713	3.3235	5.55535	3.12436	1.06081	2.9106	2.60619	3.33746	4.05297	5.32089	4.02252	2.56222	3.51711	2.72436	4.80842	2.58573	4.63004	3.96536	2.45023	10.1113	3.29968	1.5328	3.00562	2.09054	2.62744	2.49192	1.86816
ABCC6	1.77238	1.13597	1.50185	2.08048	2.62451	2.02769	1.94148	2.03702	2.14135	1.859	2.52437	2.11022	1.56348	0.835281	0.385113	1.06586	2.41322	0.635307	1.02867	2.38368	1.97239	2.27682	1.76012	1.28933	1.72111	1.50223	2.20014	1.41585	0.994812	1.49651	1.4333	1.30473	2.2748	2.57903	1.88963	1.85569	2.20977	3.09293	1.3755	2.35861	1.78783	2.60131	0.308949	1.68067	1.70899	1.18795	1.46438	1.51558	0.37288
ABCC6P1	1.56038	1.48889	2.53968	2.01672	1.49541	2.43629	2.20334	1.69812	1.8274	1.7931	1.29021	1.18855	1.15	1.49238	-0.0247853	0.603978	1.76629	0.326482	1.57236	1.73754	2.17754	1.21857	1.27708	1.69333	1.54797	1.17951	0.688644	1.03509	0.890016	1.02629	0.881115	1.19191	2.02592	2.43347	2.02469	1.79441	1.45979	1.56797	0.786055	1.75574	1.17844	3.15807	0.403419	1.70978	1.40903	0.695327	1.65355	1.23446	0.508065
ABCC6P2	2.25728	1.14912	1.63478	2.30685	2.19714	1.46633	2.41019	2.0654	2.0085	2.78847	1.52305	5.47229	0.822721	1.70035	0.654649	0.390659	0.634641	1.48035	1.24006	0.771319	2.23076	2.62691	1.93969	1.97712	2.11373	0.963367	1.53111	1.03567	1.51935	1.3431	1.75362	1.29519	1.95723	3.10213	3.06695	2.31705	1.64286	1.75178	0.942382	4.08868	2.04704	2.09233	0.227034	1.8231	1.87057	0.660617	1.21697	3.06796	0.122448
ABCD1	1.87865	1.47492	1.74691	1.44495	1.52727	1.70978	2.16621	1.65355	1.62603	1.98503	1.92528	3.43692	2.1696	2.04966	2.23173	2.8435	0.653846	2.07297	2.54327	2.99056	4.94341	1.46467	1.44466	1.81343	2.6751	1.59873	1.95162	1.63324	1.67403	3.51209	2.25367	1.69613	2.58468	2.43398	3.06918	2.22525	2.33341	2.81818	1.73446	1.70483	2.96374	1.26351	1.98751	0.962017	2.72972	1.88993	2.11882	1.70102	1.76123
ABCD3	17.0605	13.0587	22.0467	19.8471	18.316	13.4948	16.4405	15.6707	13.1064	12.1602	12.2628	13.1333	13.1803	12.8378	9.3984	10.8198	9.48821	12.0061	12.507	13.2553	8.43078	12.5762	14.32	15.4401	14.0819	13.2492	14.537	11.3366	12.7004	12.7898	12.4977	12.5762	13.6887	17.7978	13.9934	14.7424	24.0743	13.6369	14.4125	17.515	10.8619	15.1775	8.25524	13.2721	12.502	10.0979	13.4145	24.5734	5.97832
ABCD4	4.84429	6.18124	5.47928	5.502	4.65947	6.11026	5.25629	5.59236	5.67961	6.50491	5.64753	6.27037	6.22718	4.36664	4.09256	4.3437	5.33208	4.59565	5.83589	3.5288	6.59246	4.19253	4.8803	4.70653	6.58739	5.20288	5.1636	4.3939	3.96305	5.68108	4.69055	3.59908	4.36294	6.63968	6.32845	6.33469	4.99345	6.64278	5.32688	4.8413	4.50553	7.15737	4.15017	5.50798	5.02041	6.01839	5.23156	3.75883	4.55693
ABCE1	5.84994	5.86229	4.71928	5.62224	6.72316	4.80602	4.52529	5.03399	4.33773	4.53219	5.49585	4.79983	6.73622	8.05901	13.5887	6.30136	6.48946	8.1643	5.32182	4.59291	4.168	9.1408	5.58471	6.58098	5.38292	5.37041	11.409	7.44836	8.64871	4.51951	6.56522	9.57788	5.80971	3.481	4.77626	4.58196	4.76366	5.03002	9.0413	4.20837	8.48734	4.18202	11.907	6.67267	6.05615	6.68908	7.8227	5.65538	14.4331
ABCF1	11.3938	11.5001	10.2891	11.2704	12.3959	12.3216	11.7257	12.2312	9.02377	10.4559	12.7898	10.702	11.6251	11.5096	15.8217	12.3809	18.9799	11.9771	11.0179	12.5271	12.2382	13.96	12.0196	10.869	11.405	11.941	13.0805	14.5814	13.9034	10.7417	11.8116	12.2975	10.2306	8.88851	11.0506	11.1935	13.2776	12.1498	12.2262	8.02308	10.1051	11.1453	14.7197	12.1255	16.1637	14.7028	17.3452	14.6449	16.9097
ABCF2	3.41775	2.76513	2.44513	2.69526	2.63463	2.78805	3.03627	2.57067	2.73196	2.40337	2.76168	3.04034	3.61676	2.6074	4.02947	3.61305	0.843871	3.77856	2.39439	2.65565	2.0957	3.76265	2.7136	2.34822	3.40625	2.6751	1.69412	2.8071	3.89963	3.68483	2.83914	3.52559	2.4993	3.14474	3.76581	2.26345	3.36874	2.66759	3.64981	3.39094	2.94951	1.7698	4.8803	2.27091	3.72405	2.20531	2.91123	2.31211	3.89011
ABCF2-H2BK1	3.74092	3.27422	2.95978	2.73657	3.01266	2.99393	2.95371	2.74808	2.96614	2.44344	2.98183	2.69304	4.22771	2.78432	4.36482	3.89311	2.76627	3.95399	2.69093	2.28198	2.15071	4.47386	3.25028	2.82794	3.61737	3.12202	1.89664	3.06918	4.17152	3.31838	3.28864	3.64686	2.75116	3.56144	4.11979	2.44608	3.90557	2.87564	4.14712	3.90624	3.23573	1.36204	5.14295	2.67081	4.04582	2.31057	3.3189	2.6664	4.38512
ABCF3	6.52612	8.61995	7.62419	7.86842	6.62869	8.35486	7.13154	8.30552	6.61024	8.49813	6.83432	9.02107	8.56512	6.8837	7.96933	8.38044	7.89915	7.18868	5.57852	8.75497	8.23738	6.85632	7.44021	5.66461	7.43176	7.28374	8.67662	8.66292	6.71843	9.84895	6.72937	6.25004	6.86751	9.36533	7.77569	7.77374	9.04354	9.66007	7.92513	6.73768	7.25536	8.29672	8.05359	7.07301	7.4192	8.99193	7.75124	5.78051	7.87547
ABCG1	2.40541	2.6664	3.83016	3.75949	2.49396	2.45837	4.41127	3.31354	4.97022	3.53674	2.60329	2.14947	1.4883	2.42957	5.00466	1.89146	3.24312	1.98187	3.89086	2.27901	2.65379	2.07094	2.41415	1.94106	2.15206	2.63694	1.73148	3.81395	1.18132	4.06553	2.39127	1.7495	2.73463	4.0611	2.88332	4.04199	3.98454	4.03459	1.05078	3.61861	1.42312	4.76183	1.37499	1.53693	4.11174	1.91939	2.9621	5.15373	0.689132
ABCG2	10.5797	3.99415	21.1486	8.03227	10.4289	6.42881	5.92706	5.25127	6.93271	4.65431	4.51581	3.0162	3.56978	1.59181	1.55209	1.77272	3.60808	3.67304	1.58681	3.56978	2.38934	2.72179	3.7471	3.77555	1.93894	2.7042	1.81583	1.90166	5.94153	4.35138	2.57565	2.41375	13.7173	4.21579	7.91669	5.25362	9.18703	7.91669	6.56105	9.51432	-1.71345	0.143327	1.96604	2.22759	4.73623	0.711093	1.22335	5.68942	-0.0389164
ABHD1	1.62845	1.96068	2.16691	1.44322	1.49747	1.98869	1.90092	0.825418	1.64576	1.16355	2.80457	1.97279	2.6687	2.78913	2.01204	2.46491	2.16879	1.85269	2.08828	1.86587	2.37925	2.53853	1.27503	1.57236	1.89359	1.9033	2.00041	1.40415	2.06286	2.08167	1.68798	2.68886	1.65656	1.33008	1.65322	1.28966	1.12124	1.44322	2.74429	2.36632	2.15377	3.9691	2.09904	2.12149	1.71833	1.80676	2.13741	2.06969	3.47523
ABHD10	4.31024	3.68047	3.30362	3.7247	3.15125	3.9912	3.6675	3.39603	4.59766	3.44241	3.8743	5.34479	4.40121	4.47474	4.04062	3.16013	7.13154	4.62587	3.53951	3.49646	3.26016	4.37093	3.93296	5.01219	3.98199	4.24064	5.89437	3.39094	3.85764	4.67275	3.75513	4.49483	3.36801	3.92089	4.594	4.31177	3.80552	3.50349	4.21024	5.30986	5.07998	4.85045	3.1384	3.55652	2.8435	5.99052	6.33351	3.8423	5.07881
ABHD11	12.0922	11.4912	8.50763	9.70601	9.92025	12.458	10.4226	10.9795	15.8217	12.1925	11.0958	10.1528	11.3715	10.6415	3.80643	8.33615	11.8028	7.44836	13.7925	12.2262	6.141	9.35362	9.01267	9.521	13.5298	9.70228	4.55371	9.64353	10.4289	12.5271	13.4014	7.75765	13.9665	10.6747	13.4831	8.98414	11.2822	12.6293	12.9351	12.2975	9.82746	1.75247	6.52448	10.3973	13.3944	11.8429	9.27521	11.0101	8.89325
ABHD11-AS1	10.8152	9.351	9.02642	13.1007	12.3409	10.4058	9.44887	5.82772	14.4869	11.5542	7.25536	10.4684	16.4773	6.24094	1.86777	2.07772	0.624723	4.39081	6.6792	7.75384	11.6595	3.86777	8.48023	4.60698	13.675	8.09917	1.12183	5.67536	3.49122	12.2925	8.78281	4.5282	15.6979	10.4647	14.7802	5.29768	6.39122	6.72167	15.0527	9.30772	11.258	5.48279	0.766499	4.91457	10.9088	3.52954	3.64402	4.08868	2.06728
ABHD12	6.62154	6.03583	8.1327	5.98465	5.95432	7.17058	5.37277	5.78142	7.4192	6.17665	6.18124	5.88715	5.8883	4.39663	5.33886	5.18801	5.73881	4.96447	6.38415	7.73714	5.77318	4.62491	5.51938	5.04948	6.40962	5.26425	8.61484	5.57189	6.12568	6.58739	5.29416	4.81071	7.15408	5.22351	5.34252	6.15962	6.37535	6.75238	6.96098	6.38415	7.0416	7.07066	6.47941	6.15962	6.6537	4.55035	4.42648	6.39602	6.38135
ABHD12B	0.0984313	-1.98537	1.03028	0.381246	1.1101	0.579781	0.112674	1.16616	0.557301	1.50432	0.636289	2.67778	0.172599	-0.223322	0.343374	0.568389	2.41375	0.154547	-0.0950803	1.37821	0.941224	0.605722	0.523347	0.781156	0.335614	0.885729	0.293349	-8.66034	0.745202	0.174878	0.929279	0.479425	0.32681	0.535903	0.311603	1.14353	0.00485438	0.943933	0.53664	1.81759	1.46015	0.410453	0.928639	2.99176	0.171781	0.00661222	0.873332	0.791914	0.30103
ABHD13	2.09193	2.21653	2.15561	2.2369	2.20157	1.6027	2.20566	1.94187	1.68866	1.52305	2.00075	1.2854	1.86175	2.11968	3.22286	1.75476	0.528171	1.8911	1.75396	1.47073	1.98902	2.56125	1.99926	1.80373	1.83116	2.44188	2.46273	2.10862	2.10659	2.2505	2.20531	2.19218	1.71121	2.08291	1.97201	2.1258	2.43313	2.68512	2.34579	2.20617	2.14501	2.72659	2.84096	1.75508	1.6389	1.45177	1.69333	1.79693	2.29288
ABHD14A	2.43886	3.06153	1.84427	1.65968	2.21422	1.95946	2.15377	1.53721	2.22121	1.81803	1.69726	2.11077	2.25728	1.71365	1.4423	3.67614	2.83685	1.72285	1.81759	3.77856	2.09745	2.60839	1.6589	1.47073	2.23173	1.93495	4.82577	1.86551	2.00303	2.17488	2.04087	1.78783	2.51358	2.50322	2.45084	1.86893	2.10295	2.25412	1.78695	2.86922	2.7012	5.03711	2.42156	2.68106	1.2619	2.06919	1.57528	1.08737	2.02682
ABHD14A-ACY1	6.74302	6.02262	5.88715	4.26059	4.11474	5.53465	5.44876	5.17527	8.6533	6.12136	5.73996	5.81222	6.9862	5.75699	2.99587	4.17854	7.38533	6.39985	5.39161	5.31446	8.56897	4.70076	4.1671	5.77021	7.44251	5.04073	3.21613	4.00167	5.27385	6.49428	5.46862	4.16601	9.21005	5.502	6.64278	4.72846	5.32306	4.71031	5.84162	10.569	5.84162	5.62649	3.60376	4.905	7.15909	3.70758	4.87348	4.75697	3.89086
ABHD14B	11.359	13.6068	9.55491	12.5583	11.6686	11.3458	12.7004	10.5836	12.8765	16.4128	9.6345	10.9838	8.78551	9.668	6.88022	9.54943	18.6563	11.2095	8.85401	9.68894	8.56675	9.54363	11.6335	11.5879	11.1298	9.54682	11.9463	9.96032	8.94389	12.2532	9.35915	7.70547	11.9463	12.5361	15.6493	13.757	12.9351	13.1333	6.99955	13.5564	8.79795	10.1173	6.20201	16.0347	8.81286	12.2116	10.2988	12.977	6.92635
ABHD15	3.1384	3.09222	3.40351	2.96433	2.50531	3.26362	4.51951	2.81405	4.15307	3.17276	3.0318	4.91149	3.08015	2.22086	2.1951	3.0705	2.83054	2.56263	2.40923	4.05228	2.10862	2.88513	2.73924	2.45739	3.47456	2.70896	2.59624	2.2648	3.20182	3.56827	2.95864	2.31522	3.27422	3.42422	4.07562	3.04657	3.37117	2.81021	2.33884	4.83276	1.89029	3.52765	1.93291	3.97809	3.22482	3.61375	2.94662	4.00652	1.93255
ABHD16A	7.74341	8.88851	8.16232	8.42393	7.06878	12.0106	9.14407	8.66537	11.9164	10.8531	11.5096	11.1742	10.4086	7.94041	6.86348	9.8149	18.8832	7.62052	10.5944	10.1796	15.3907	7.8373	7.94041	8.59478	10.4621	7.2052	7.19784	10.4621	8.96252	16.2797	10.9281	11.3416	10.6141	9.99913	10.8493	8.97389	9.61804	11.0341	9.94958	9.59094	13.2776	12.1874	11.9901	9.01885	8.97626	8.25051	8.41435	5.57189	10.4455
ABHD16B	1.50702	1.35973	1.16169	1.38858	0.930575	2.29288	1.64025	1.90445	0.842218	1.32721	1.17922	1.23204	1.43006	0.83866	1.23355	1.7966	1.45414	0.867858	1.48411	1.12811	2.82473	0.975486	1.22423	1.17899	0.934791	1.32082	1.58433	1.28992	1.12124	1.52727	0.844423	0.806103	1.2816	1.17178	1.46156	1.53963	1.75758	1.23289	1.3472	1.69812	1.77308	2.78743	1.31798	1.22676	0.579543	0.89294	1.20815	1.08126	1.42404
ABHD17A	2.75286	3.36236	2.80762	2.65483	3.00446	3.64834	2.67081	2.95864	5.07375	3.8978	2.95775	6.91058	4.44987	3.51392	2.43313	4.91664	4.05436	3.51788	4.20486	3.0789	4.85132	2.27628	2.51957	2.66	3.81243	2.71053	3.0581	3.34025	3.07232	5.83734	4.17782	2.82362	4.42456	3.68106	4.10369	4.31575	3.88042	3.0214	4.22269	3.84887	3.71112	3.97262	3.89535	3.00741	3.89461	2.56614	2.77091	2.82856	3.07957
ABHD17B	3.1076	2.53209	3.074	2.54872	2.90585	2.41415	3.80404	3.87994	3.56486	2.83106	3.23949	4.66731	4.12851	3.92709	2.29991	2.33699	2.59343	2.92992	5.94425	7.01078	3.69298	3.5328	2.47288	2.43969	2.9656	2.2432	2.03968	2.87976	3.72808	5.45388	4.11799	2.44513	2.88814	3.01494	3.87496	3.22885	3.11005	3.30289	6.19439	3.80487	3.79575	2.65017	1.5676	3.11687	6.80714	3.47959	2.78024	3.31405	2.18661
ABHD17C	26.015	20.066	26.8913	25.9906	21.0029	19.8018	22.5568	24.9771	22.2315	19.9755	24.508	24.0332	19.7437	23.4989	19.4457	16.7211	23.8067	18.4001	27.8191	23.2471	15.5639	25.175	23.1726	25.3958	23.9353	21.482	13.2064	20.0417	19.9998	27.5832	21.5583	19.9611	29.1232	21.4229	22.0305	22.577	21.2078	22.0305	29.0981	27.6609	22.4006	13.7173	7.11324	24.8383	44.6072	22.2874	20.7146	30.2651	12.6892
ABHD18	2.01313	1.73885	1.98278	2.23922	1.73684	1.79513	2.01159	1.84093	1.56317	1.57274	1.59212	1.40077	1.3128	1.43388	1.31222	0.989628	1.24306	1.27291	1.60947	1.86333	1.25612	2.06805	2.06395	2.0725	1.64995	1.75758	2.86114	1.69976	1.66663	1.67863	1.43119	1.52963	1.72111	2.15293	1.98545	1.96025	2.35861	2.12537	1.54964	1.53439	1.4686	1.6783	1.14129	1.6366	1.78476	1.90909	1.93495	2.8172	1.21221
ABHD2	4.17533	4.39476	8.22225	4.96447	5.86098	3.74771	4.39081	6.9912	3.74176	3.59985	4.15017	1.56076	8.78756	7.22704	7.86411	4.61085	1.93673	6.61658	11.3545	4.71395	8.60238	7.19583	4.17391	9.09825	11.0388	3.26483	9.09825	5.96459	5.87922	3.70324	6.9414	9.46974	5.96459	3.45674	3.60808	3.91334	4.71598	3.18629	4.31293	5.2802	4.3237	22.8386	4.44581	10.8453	8.40989	3.95092	4.96878	5.59361	8.19091
ABHD3	19.3096	13.8678	25.6675	23.7577	21.5767	14.7197	18.7267	19.8969	17.5502	16.5446	16.3039	15.7124	15.5565	16.1379	15.1223	10.5873	11.8256	14.1144	31.6738	22.6121	19.6263	20.4638	16.3128	21.3757	16.1966	18.3069	10.4774	21.5583	18.1099	20.6671	20.3809	18.1762	18.3895	29.6441	29.2436	21.8047	28.935	31.4062	20.7298	24.0332	19.788	13.8419	7.33177	9.53097	21.8355	14.7533	12.1071	19.042	2.37534
ABHD4	3.15074	3.2235	5.25362	3.85529	3.81243	4.69055	3.61676	3.35359	3.97563	3.25219	2.75807	3.83556	3.25552	3.24953	3.77181	2.74222	5.39028	2.75807	3.60662	4.58196	5.29768	3.24003	3.66111	3.60326	3.70595	2.92194	2.70809	3.30554	2.65817	3.21613	2.99269	2.8258	2.33604	4.20122	3.88635	3.74529	3.39312	3.577	2.6783	5.65249	3.18979	8.41435	3.32675	3.39812	2.1811	3.17857	2.68886	5.29309	2.55977
ABHD5	3.24075	2.30318	4.608	4.2759	3.64686	2.43738	2.79607	2.58924	2.76627	2.24457	2.58824	1.90981	2.31931	3.05083	2.34622	2.10581	0.811633	2.813	2.24667	1.92293	2.32792	2.50216	2.17277	2.99002	2.52525	1.88993	2.71863	2.59883	2.58468	1.86046	2.07297	2.41322	2.0684	2.51507	2.68787	1.91236	3.01494	2.0563	3.55515	3.98454	2.64545	2.74377	3.79322	1.6548	3.17649	1.91855	1.82927	5.28834	1.84835
ABHD6	4.41957	3.68873	5.36497	3.35701	4.05518	4.25975	2.52841	2.70006	4.13869	2.97474	4.46802	3.03727	5.75216	4.09912	4.40475	4.22085	3.09812	3.67111	5.20495	4.86707	3.54894	4.07222	4.09466	4.19493	4.58844	3.22037	2.66302	2.98762	4.23963	3.40971	4.23257	5.65682	3.79575	3.69298	3.30289	3.16287	3.98777	3.5321	7.1388	4.97109	5.63723	7.36671	4.82827	2.71508	5.37886	3.29402	3.26295	3.04215	1.98278
ABHD8	1.54074	0.838928	1.02116	1.40451	1.2149	1.23612	1.45177	0.568185	1.52827	1.50407	2.02115	2.08048	2.13435	2.06247	0.610038	2.06728	0.388461	1.20115	0.788932	0.334513	1.39883	1.00068	0.774147	1.26955	0.633041	0.979424	0.615594	0.754849	1.31576	2.21063	0.92507	1.26012	1.24422	1.02175	1.33364	1.09398	1.11036	0.503879	0.970919	1.68983	1.11985	2.42921	2.70668	0.873611	0.98528	1.06841	0.645706	0.930851	1.46823
ABI1	9.3984	9.72984	8.91729	11.1421	9.42063	7.63796	9.02866	8.44632	7.79702	8.66907	7.48339	8.1643	8.6076	7.87547	9.31585	7.00467	6.22718	8.46115	10.1323	7.93188	9.84895	8.11205	9.02642	8.75738	8.76231	8.40989	9.54363	8.32319	8.14813	7.59314	8.04058	8.32912	9.40946	9.93684	9.12765	9.22141	8.1259	7.99552	8.43696	9.04354	10.7354	12.0883	7.42978	9.285	8.60992	6.18421	7.59314	12.5817	7.06878
ABI2	1.37334	1.27562	1.3119	1.49962	1.48525	0.999884	1.45356	1.29176	1.17238	1.28315	1.2035	1.21253	1.39654	1.7514	2.05701	1.64213	0.679748	1.61029	2.47562	1.14098	0.848717	1.56561	1.51036	1.50826	1.46596	1.49127	1.24336	1.55037	1.37821	1.15955	1.43055	1.71564	1.4393	1.25802	1.46351	1.26758	1.52727	1.23526	1.76547	0.730247	1.33364	2.04426	1.90399	1.67763	2.02041	1.66629	1.39086	1.4294	1.55837
ABI3	3.06642	2.84844	3.11077	2.28301	2.33151	3.92789	1.93673	1.79342	3.05153	3.34363	4.36826	9.08118	3.82447	4.08159	4.26059	3.46525	0.944518	6.31935	3.76581	3.78622	5.36766	1.53175	2.5972	4.58552	2.41415	1.43576	1.22187	2.04704	5.73881	3.05153	3.18629	2.98704	3	1.88394	2.49875	3.481	3.00161	2.4044	5.39397	1.25393	5.3375	3.13321	6.85991	2.89942	3.15074	1.79171	3.5445	2.61761	4.21837
ABI3BP	2.72128	3.82296	2.2332	2.18863	5.6076	1.90558	3.14474	3.83472	1.92738	3.36937	3.0961	2.26092	3.35979	2.35617	7.50623	1.43086	6.76352	2.02115	4.28595	2.35716	1.85224	5.06375	2.18959	3.65854	2.27145	4.72021	3.51392	4.20037	2.64811	2.22227	3.12148	7.92296	1.76012	4.90742	4.23756	3.27485	8.07231	7.01909	2.18959	0.737053	4.79895	0.494292	1.07689	3.32406	4.58844	8.70906	3.66804	1.23981	2.12767
ABITRAM	4.82688	4.26946	4.14796	4.74604	4.11875	3.99335	5.19675	4.18016	4.92124	3.80789	3.9912	4.61085	4.6218	5.41815	3.85607	3.88549	1.76658	4.04199	4.34794	4.11979	4.18374	4.73124	5.22121	4.75497	5.10242	4.97622	5.83029	4.17533	4.02712	5.02787	3.67177	4.12376	4.14576	5.736	5.1636	4.39301	4.03394	5.04948	4.85578	5.36629	5.81222	7.33177	4.51858	4.57575	4.27026	3.30554	2.80138	4.41957	3.92789
ABL1	9.12765	8.31914	7.33531	7.20346	7.14679	9.8149	7.56391	7.96315	9.54363	9.57306	9.19048	7.13535	7.2626	8.28266	12.7647	13.2007	3.51076	10.5836	6.40825	7.30449	4.03014	6.40301	7.47678	6.58441	7.58352	8.23522	4.27773	7.67045	8.18232	8.60519	7.21617	6.34495	7.28154	7.96494	7.61615	7.96157	9.11406	6.54168	5.08313	5.83153	5.9737	3.75883	11.936	9.80546	8.84947	9.91086	9.97396	12.415	9.80546
ABL2	0.971462	0.8875	1.08585	1.08499	1.16268	0.944216	1.2548	1.01349	0.617206	0.917904	1.0569	0.622075	1.07018	1.38301	3.85349	1.57528	0.75182	2.25456	1.82885	0.875071	2.21063	1.4361	1.25708	1.11652	0.862537	1.29345	2.33421	1.65398	1.21129	0.885026	1.35258	1.65695	1.31118	1.19452	1.03953	1.4566	1.86089	1.3096	1.26283	0.703888	1.19246	1.19048	2.08657	1.4941	1.8663	1.4622	1.46498	1.29902	1.60688
ABLIM1	7.96157	8.77764	10.3695	11.258	9.83696	5.49335	10.5242	9.11713	5.27902	6.98417	7.44836	3.40971	8.29672	10.7088	7.17058	6.90405	5.88169	8.67141	7.87718	5.04857	3.80319	10.4495	12.9838	12.0297	8.74767	9.31369	7.14679	7.47501	6.25334	3.78379	5.83589	12.6564	7.4253	7.09682	5.78142	8.18642	6.33351	6.62154	5.5335	5.80147	3.90389	26.7967	4.89499	12.7474	10.2548	9.84895	8.22547	9.20234	9.17001
ABLIM2	1.09978	1.61289	0.992704	1.22362	1.06841	1.17763	1.23855	1.04876	1.37154	1.43641	0.80642	1.18627	0.65662	0.802125	0.496667	1.43192	2.12452	0.92034	1.49844	1.33852	1.02654	0.679748	1.21441	0.742762	0.866201	1.03452	1.11797	1.09315	0.509759	1.29872	0.616266	0.405149	0.979424	2.12097	1.70755	1.49873	0.980545	1.19964	1.1204	2.19218	0.622658	0.571735	0.528171	0.863229	1.09664	1.13741	1.51622	0.946565	0.613845
ABLIM3	0.642134	0.542293	0.917347	0.807303	0.503046	0.783571	0.542871	0.801584	0.526095	0.683236	1.15642	1.17654	0.946041	2.15166	3.19842	1.97111	1.85505	1.62288	1.23355	0.943933	1.39139	0.881921	0.686952	0.875358	0.545131	0.700605	1.5676	0.612556	0.845696	1.34111	0.692375	0.849792	0.847327	0.909529	0.571166	0.604879	0.69323	0.788932	0.80023	0.490219	0.947708	0.990731	2.9279	0.940199	1.09422	1.41956	1.28223	1.12645	2.26433
ABO	13.4083	33.2903	17.0798	29.9334	19.1557	11.673	22.0616	19.2951	16.3214	23.7368	12.1071	5.05165	7.27194	13.9934	4.56685	5.30479	4.98924	5.55535	9.64625	6.91438	3.13763	14.7533	22.4166	25.7689	9.43112	25.3109	7.60051	17.3122	20.6245	7.14848	12.6072	18.1655	9.20779	26.6502	25.868	28.2031	24.1406	26.2458	13.2661	11.3804	4.71209	10.4455	1.95558	6.37668	9.7512	33.677	9.52407	19.2824	5.70973
ABR	12.4366	12.2015	13.5016	16.5446	12.3546	15.045	14.153	12.0061	14.281	13.4458	10.4883	10.4353	8.20332	8.32137	5.93661	8.82778	4.64663	7.65995	8.50763	11.7601	7.31833	9.90715	13.675	9.45202	9.70228	11.9636	3.29897	10.6415	10.1963	10.882	9.77293	7.69834	10.2268	15.4568	13.2134	17.6168	13.9934	12.502	8.54202	7.09682	7.37463	4.46629	5.08108	10.0025	11.3715	14.3077	12.2679	15.045	9.26186
ABRACL	33.2128	25.3529	39.5575	37.379	35.8421	23.5786	33.0517	29.6148	25.2642	23.8785	20.594	24.8383	21.9457	25.6675	21.4064	19.9877	31.5322	19.8718	22.3186	18.4456	22.9626	26.2674	23.5389	27.8449	22.8386	24.8724	17.0522	20.0546	26.5305	27.0441	24.508	20.2263	26.0816	30.7199	34.438	22.0133	33.4555	26.9391	26.5555	44.3255	28.256	22.3821	16.4513	22.4166	20.3961	19.3749	22.0467	31.471	15.2643
ABRAXAS1	2.0725	1.59359	1.76908	1.71714	1.81803	1.68906	1.64181	2.03425	1.77766	1.63858	1.45099	1.81301	1.85079	1.80259	2.15254	1.70062	0.984267	1.51719	1.55129	1.61115	1.13064	2.23883	2.13343	2.31436	2.02769	2.20157	2.61761	1.9576	1.80426	2.04136	1.75574	1.70642	1.46156	2.09955	1.82613	1.5707	1.3798	1.71221	2.16621	3.06153	2.47508	1.51592	2.43245	2.22357	1.65203	2.06317	2.08917	2.21422	1.60947
ABRAXAS2	3.78477	3.08536	3.34626	3.58449	3.97563	3.29685	4.25212	3.03663	3.35359	3.06918	3.70461	3.56559	3.42052	3.24654	3.5207	3.15125	1.97417	3.63267	3.64686	2.65953	3.50441	4.02477	3.97099	3.77784	3.64279	3.38673	3.93948	3.43331	4.30349	3.06695	3.57286	3.72895	3.79488	3.30222	3.63119	3.14341	3.94397	4.09466	4.12304	4.01858	4.5496	4.39562	3.79842	3.72185	3.02472	3.7383	3.01675	2.75967	3.88872
ABT1	3.86198	4.36981	2.9796	3.37704	3.46197	3.60868	4.87126	3.48334	4.21398	4.20037	2.70318	3.6151	4.49885	3.42644	3.1891	3.62735	7.08731	3.56071	3.97636	4.55432	3.93214	2.77411	3.58224	3.33746	3.82841	3.59757	4.02252	3.08891	4.00828	4.168	3.81314	3.29274	3.76333	3.59475	4.2386	3.66111	4.0094	3.89864	4.54674	5.03206	5.62224	4.78013	4.3796	2.9982	3.57548	2.54431	2.43313	3.49819	4.594
ABTB1	2.6341	3.55174	2.51044	2.94762	2.12097	2.96374	3.4675	3.85846	3.48623	4.28155	3.01675	6.29113	1.9669	2.74473	2.19558	3.56009	4.49032	3.94177	3.09748	3.44797	8.50527	1.99527	4.13694	2.50486	2.91569	3.286	3.13905	2.87516	1.93424	4.50339	2.40836	1.73929	2.78913	4.45533	3.8743	4.44895	2.9083	3.02003	1.51622	1.9902	2.42441	6.20491	5.06935	3.50079	2.40588	3.21245	3.54894	2.14806	2.70318
ABTB2	2.36947	1.44128	2.57798	1.69136	1.97974	2.20815	1.9902	2.26092	2.16515	1.87415	1.42152	3.93862	1.65766	1.4348	1.18941	1.35285	4.0361	1.07275	2.41515	5.1062	4.7737	2.26305	1.61115	1.75178	2.87098	1.46438	1.07396	2.17119	1.74911	3.52421	2.67024	1.42312	3.35435	1.78594	3.39029	2.27871	3.5921	2.62599	2.93128	3.3409	1.73717	0.704219	1.35441	2.09278	4.40121	1.49898	1.63286	0.473379	1.07827
ACAA1	21.2928	21.482	28.3654	18.8692	17.7978	27.6345	16.5246	19.788	25.6942	19.8233	19.7601	15.8823	17.6657	11.1453	10.4257	15.1775	13.3784	14.5024	13.5937	20.4228	17.2681	13.9161	17.0888	19.1648	16.5356	18.8227	12.4311	12.8537	15.8217	19.1437	16.665	12.3718	23.9491	23.1002	23.9125	20.5205	24.7411	23.8067	18.4001	26.9391	12.9838	9.27071	12.2837	11.1578	19.9877	12.6349	15.7059	16.555	9.44577
ACAA2	38.5151	21.9112	39.7767	35.2557	39.6487	24.317	26.0601	29.7296	28.8487	28.6594	14.7424	19.3661	22.4896	19.1648	14.5739	16.4207	13.9304	18.4805	27.6821	21.5262	16.1467	15.8905	17.1435	28.4246	25.4166	14.9691	17.1316	15.8389	22.7057	21.8641	22.2315	17.0688	22.0133	30.1995	23.0406	29.3594	14.6108	18.7372	28.7779	29.9334	12.7111	5.46979	17.8583	25.045	26.7742	19.7437	16.2233	70.9769	19.7148
ACACA	2.98302	2.2921	3.29176	2.37397	2.79497	3.22885	2.48056	3.16407	2.99393	2.73842	3.93371	3.04601	3.89864	3.76504	3.20886	3.20012	4.25212	3.67689	3.58945	3.89461	2.11077	6.37813	3.23064	4.08767	3.2899	3.36401	2.72288	3.08599	4.4884	2.28151	4.45942	4.31177	5.43644	2.42441	3.88718	2.17316	4.12763	3.27485	6.23942	2.94408	3.7247	2.52987	2.92732	3.64834	4.78565	2.77678	3.12386	2.16658	3.62501
ACACB	3.32823	3.61444	3.25848	3.96674	3.92232	4.6016	3.64892	3.76184	4.61006	4.94632	2.52794	2.68512	1.72784	2.006	1.94258	2.54775	4.63004	2.01997	1.9902	2.75592	1.34219	2.75807	3.8217	2.83685	2.99945	3.55726	6.21822	2.01359	2.19801	2.6325	1.94258	1.61289	3.14712	4.36018	3.04961	4.36902	4.20122	3.04336	1.92898	2.62201	1.67686	3.37572	2.27901	2.69676	2.74956	3.73909	3.36463	4.07732	2.01672
ACAD10	4.98924	5.5641	4.27435	4.81168	5.37498	4.68174	5.13709	4.71827	5.07881	5.53102	5.02889	2.95485	4.0966	3.39237	2.5211	3.2853	4.17391	3.16407	3.37704	4.92124	3.77181	3.90784	5.78943	4.06213	4.48355	5.02041	3.11327	3.89231	3.62572	4.61999	3.9613	3.7912	4.78013	6.39821	5.62363	5.58977	5.04284	4.9136	3.46825	4.5967	3.24075	4.14357	1.95723	4.06957	3.19404	4.97945	4.66532	7.73206	2.76561
ACAD11	0.890016	0.984267	1.17019	1.22541	1.19593	0.980004	1.17406	1.58713	0.584401	1.09042	1.06061	0.670045	0.976626	1.67724	1.89828	1.53025	0.826694	2.0725	1.40538	0.651898	1.26603	1.27219	1.18356	1.31853	1.04803	1.7698	3.37436	1.24031	1.47978	1.05718	1.28684	1.39987	1.36296	1.40388	1.06157	1.17289	1.31427	0.885026	1.38079	0.656317	1.04689	1.15809	2.56667	1.31972	1.0151	1.7153	1.38047	2.20735	1.84193
ACAD8	3.04777	3.07692	2.78847	2.60839	2.55759	3.44106	3.08713	2.61309	3.80319	3.18139	2.70896	4.21663	3.26016	2.80457	2.74808	3.08891	5.14865	2.65953	2.82473	2.55703	2.66	2.1128	2.37009	2.23642	2.70067	2.66246	3.65515	2.52351	2.41779	3.34949	2.74706	2.6374	3.54514	3.55046	3.21	3.22037	3.16013	3.56223	2.79013	3.78904	2.78805	3.37382	3.22698	2.63994	2.79785	2.51404	2.24097	3.7138	1.92105
ACAD9	6.19722	4.97109	5.20288	4.57168	5.64624	7.16504	5.14061	5.13128	5.42796	6.81343	6.63482	5.73328	5.66722	5.67961	4.61829	5.25476	9.31873	5.0056	4.0443	4.8314	4.33325	5.35979	5.54301	4.80974	5.51688	5.74554	4.6371	5.16019	5.76144	4.46281	5.03206	4.81368	5.96168	5.79486	7.29447	5.18343	4.8238	4.79569	6.22849	5.78142	5.78943	4.24523	5.67394	4.82905	5.44984	4.96878	5.08401	5.30122	7.76636
ACADM	14.4869	12.3809	13.7307	16.7211	17.475	14.0219	12.458	9.57788	10.1636	13.4719	8.84947	8.64124	8.29491	9.35915	8.29207	5.85689	4.4893	8.40168	7.55231	6.69793	7.9783	10.3476	13.1732	9.98091	9.85283	10.8415	11.5247	8.10153	9.71352	8.48269	8.27497	7.93188	6.42881	16.9817	7.65768	12.8049	17.736	12.0246	7.77109	18.0282	6.11987	5.68108	7.27059	10.4917	8.25051	12.458	14.32	15.6493	6.2131
ACADS	28.0862	24.2523	28.0572	23.5556	20.1497	30.7514	22.5958	20.6513	35.8421	28.935	17.0414	23.1145	15.3046	13.2007	8.27958	14.4714	13.1687	15.0284	14.4795	20.9065	12.5937	14.603	18.7994	16.1637	17.5429	20.7755	11.0695	15.7402	13.8207	23.6787	17.3215	9.99003	19.6263	32.3297	32.7268	26.3676	29.488	16.4684	13.2492	24.7174	12.0343	4.80321	3.50079	12.7306	19.6096	19.7006	15.68	49.9498	4.85377
ACADSB	3.98702	3.61988	4.28514	4.65639	4.0392	2.53036	3.85194	3.76504	2.78743	3.14202	3.02587	3.28801	2.78805	3.26616	2.6517	2.15628	4.05964	2.42818	2.79251	2.80973	1.95063	4.24166	4.16225	4.26059	2.99116	5.02158	6.53413	3.15177	2.90585	3.05501	2.66147	2.94042	3.22885	4.49032	5.49098	4.18457	5.52873	5.11944	2.90107	4.15458	3.18017	0.646413	1.29839	2.52302	3.73421	4.37761	4.02864	7.27194	1.5738
ACADVL	65.5772	66.2723	67.2401	63.3361	68.6991	92.4497	65.7215	69.913	77.5948	79.3606	59.6746	75.3319	77.8004	70.9769	56.7298	76.1733	69.3601	76.3818	78.0375	88.1381	107.999	58.894	53.2318	72.9115	72.511	67.7153	63.0363	84.5572	77.1235	84.3227	85.0565	64.7616	62.0061	86.6704	68.3461	71.7086	69.1846	71.8999	64.1107	52.4214	47.568	112.079	99.1204	48.4595	70.4284	98.1073	74.5682	77.5948	91.6385
ACAP1	1.64059	1.59112	1.41101	1.57197	2.35071	1.50432	1.24788	2.05998	1.98063	2.42921	1.39948	3.72728	2.30522	1.99926	1.47288	1.60063	0.698203	1.56929	2.81866	1.93141	4.89828	1.05718	0.942382	1.24627	1.39269	1.23557	1.27979	2.03042	1.27392	1.46314	1.96231	1.38114	1.22606	1.44003	0.94632	2.16879	2.07718	1.05078	2.10341	0.995771	2.78913	3.11621	1.67658	2.15458	1.50066	1.5328	2.21278	1.82853	1.96197
ACAP2	5.91194	5.58142	7.58142	7.06878	7.11895	4.99345	6.08774	5.71794	5.38161	5.15252	4.81645	4.04833	4.43103	4.86596	7.98522	4.77802	2.68621	5.6076	5.98274	4.72235	5.12626	6.49609	6.62534	6.52448	5.32546	5.64624	5.28633	6.18246	5.80734	5.09032	4.9831	5.97043	7.10928	6.37668	5.92706	6.70836	8.19091	5.52603	6.30844	3.79761	4.44895	4.28844	5.15373	6.51954	7.16857	5.30479	5.43983	9.25917	4.04138
ACAP3	3.25729	3.58093	3.08135	1.78594	2.93319	6.39276	3.14542	3.40007	4.35674	4.15458	4.16402	8.3426	4.19958	3.37117	2.28982	5.95766	1.36347	3.58656	3.73192	5.44593	3.23573	2.81972	3.05328	2.37639	3.72728	4.35928	2.35808	3.93519	3.4327	7.21993	4.38596	2.47805	4.50553	4.08433	4.56479	4.65062	3.75269	4.20837	3.88294	2.37838	2.31522	4.12081	4.67463	3.01675	3.30415	3.74406	4.09912	2.2587	4.81459
ACAT1	16.0779	15.5724	17.1074	15.8288	15.4093	12.1071	13.4392	11.1545	11.4538	12.048	12.3178	7.46021	9.02377	12.9351	8.71742	7.8373	13.675	8.53736	10.3806	11.4168	5.67824	13.6439	14.153	14.1463	10.7814	10.2268	19.2824	9.23627	10.266	7.41713	9.40946	9.65447	15.729	14.8169	16.2522	12.1925	14.4331	12.13	13.0222	21.8047	11.5414	0.490977	5.88401	3.90859	13.5564	11.4168	12.9671	22.3821	4.68564
ACAT2	11.7257	9.17001	14.5506	12.0622	15.3454	10.6531	8.53522	11.7515	11.5138	8.83884	11.5629	10.932	15.3756	17.2193	8.88097	12.7211	20.0764	13.9246	14.1757	15.0054	8.6222	28.1446	10.8198	17.5626	11.2857	9.42891	10.2853	9.521	15.0916	10.0025	11.6174	14.014	14.1207	9.16101	16.9185	5.74289	10.7121	10.7354	29.5775	21.6756	19.8969	4.01225	14.194	7.49386	16.6188	3.44497	7.67704	10.8619	10.3043
ACBD3	12.0196	10.634	12.4631	12.913	11.9818	11.7296	13.1391	12.6349	11.4222	11.2414	12.3765	11.8972	15.045	15.6636	10.6447	10.5447	6.13803	11.3416	16.1966	11.7515	11.9021	14.2516	12.8378	15.02	14.7028	14.235	12.0437	13.2492	12.0622	11.7741	13.5417	14.3619	13.2661	9.00476	12.1547	10.0369	10.2625	11.0461	17.1435	10.882	15.1513	15.5423	9.53401	16.1966	18.5685	15.5423	13.1732	9.60291	14.5653
ACBD3-AS1	4.35245	3.63488	5.317	5.05626	3.78379	2.813	4.21398	2.72331	3.03001	3.1826	3.44497	3.1953	5.85926	6.52967	4.11799	4.05146	0.495291	3.72966	5.03967	3.90035	3.72109	6.78554	5.7371	6.141	4.1093	6.47941	7.85107	5.56766	5.30753	2.47964	5.24982	6.57821	4.6869	2.89787	5.05951	3.23619	3.56486	3.65567	6.51954	4.37361	7.17946	3.89631	3.56362	6.35551	7.45412	5.66461	3.21547	2.59769	6.92812
ACBD4	1.77059	1.92971	1.71862	1.53751	1.48728	2.95485	1.64576	1.75396	2.65273	2.55929	1.96359	2.2912	1.71188	1.16114	0.932918	1.78932	2.72972	1.04449	1.10056	1.31913	1.82537	1.19369	1.57125	1.11862	1.83981	1.24108	1.64097	1.41101	1.14382	2.89942	1.95723	0.924486	2.08347	2.53571	2.33932	2.21696	1.83361	2.37879	1.04095	2.25412	0.748476	1.96231	0.929519	1.75985	1.4333	1.83081	1.27735	2.59983	1.1332
ACBD5	4.23257	3.93519	3.77342	4.73251	3.58656	3.69749	4.12688	3.37506	3.17857	3.86542	3.52145	3.32192	3.18458	2.84787	3.05153	2.56125	2.82078	3.56701	3.5889	3.43405	3.6915	3.38476	4.14576	3.64279	3.66058	4.19002	3.27485	3.30149	3.4675	3.89011	2.8829	3.58294	3.5099	4.75092	3.18139	4.12304	3.83626	3.93157	2.77307	4.46979	3.13979	4.1561	2.29163	6.70007	2.9106	4.03014	3.22037	4.34448	3.59475
ACBD6	1.79727	1.64995	1.54437	1.75795	1.79513	1.89576	1.61829	1.6034	1.57447	1.38079	1.95063	1.43086	1.55761	1.57528	1.73794	1.85305	0.391512	1.58293	1.28039	1.01046	0.786541	1.75439	1.78821	1.70528	1.35227	1.84505	1.91895	1.47229	1.40869	1.84382	1.20788	1.63918	1.71898	1.51291	1.70368	1.73517	1.49811	1.68033	1.71833	1.76758	1.54304	1.93141	2.20488	1.6555	1.17972	1.31158	1.32312	1.77342	1.70483
ACCS	1.84382	1.7698	1.6449	2.14894	1.85305	2.51266	2.0595	1.81913	4.04199	3.26883	2.01359	2.15595	1.73517	1.72698	1.81992	1.86777	5.95297	1.33172	1.46247	1.62471	2.39439	1.46351	3.82019	1.80708	1.26758	2.28043	2.62647	1.56622	1.54518	2.54521	2.6023	0.866201	1.40669	2.77091	2.09426	4.91073	1.94819	2.2505	0.855114	0.449567	2.00818	1.98586	1.57672	2.71412	1.53374	2.39947	3.14542	4.19078	1.45029
ACD	2.29333	2.05279	1.85542	1.44426	2.06689	2.15732	1.90909	1.54797	2.16556	1.97497	2.08958	2.7791	2.02337	1.55243	1.48919	2.39545	6.10197	1.93141	1.5328	1.92655	2.72179	1.07827	1.2716	1.3818	1.78554	1.26251	2.98128	2.13394	2.21451	2.32877	1.6449	1.52335	2.79607	1.56499	2.1455	1.96949	1.26577	1.6446	2.27628	1.75396	2.35169	2.77212	2.89942	2.07816	1.22606	1.47585	1.50791	1.15435	3.87257
ACE	4.10087	4.87552	5.14637	3.24394	3.91084	3.83071	4.31105	3.59605	6.48946	3.66675	4.87036	4.73826	3.8293	3.37882	3.30222	4.22771	3.46525	2.99534	9.20779	7.7338	6.00986	2.97182	5.40033	4.18374	6.28131	4.82577	2.24938	4.97945	3.76504	4.14427	5.17631	3.98777	6.60754	4.01077	3.68873	3.70533	4.42736	1.23577	5.4445	4.53603	4.70076	1.29121	2.4029	9.30492	8.13939	6.11668	5.91806	3.69462	6.10197
ACE2	5.00769	3.01783	4.49309	6.88191	3.9797	2.47654	5.81098	3.1891	3.94783	2.64966	1.89229	2.76561	5.45608	4.13694	1.49844	3.61926	1.32312	4.14498	3.41706	3.45068	16.4597	1.87415	2.59983	4.06284	4.82487	2.38697	1.9907	3.6922	4.4122	3.56978	5.47652	2.83367	4.27773	8.26412	2.32877	3.49327	5.22688	4.28041	8.89325	1.98231	5.97502	2.43245	2.6341	1.34819	5.13499	1.73013	4.79453	2.85191	1.62638
ACER2	3.6631	3.24526	7.56031	5.10376	3.3235	3.48542	5.29988	6.59903	4.78565	2.21023	6.55179	1.85643	1.30496	2.53247	2.15595	1.02175	9.16101	1.84948	0.722798	1.47423	1.63517	2.10162	3.72808	4.51486	2.48583	3.40834	1.54797	1.40561	2.0388	3.57048	1.53146	4.8383	-0.509052	0.49617	0.505146	1.94975	-0.115189	2.29485	-0.490918	0.658757	-1.98537	42.5213	0.116628	2.70858	1.32029	0.5612	-2.52801	0.119689	-0.113038
ACER3	3.46074	3.13321	3.45127	3.77856	3.07456	2.35017	2.99331	2.51044	2.84734	2.32484	2.9168	2.70896	2.96145	3.83472	2.57623	1.91316	3.70324	2.86509	3.46686	3.34694	2.58715	3.59757	3.16407	4.168	3.2754	3.42838	1.76547	3.44727	3.10398	2.88741	3.06476	3.4675	3.34626	2.73243	3.13395	2.86991	3.8686	3.286	2.6331	2.7112	2.68106	1.45414	2.98539	5.22567	4.48355	3.41372	3.50152	4.2759	3.19404
ACHE	2.38451	2.05741	1.32853	1.75439	1.35553	2.10544	4.22438	3.65636	3.7138	1.7495	3.35228	7.0509	6.44045	3.50441	2.57712	2.12982	7.58608	2.26813	6.83272	8.29207	7.56223	3.70595	2.46848	2.5343	6.6608	2.90525	0.502769	3.36661	2.12056	5.72806	5.14637	3.61791	5.93798	4.50753	4.74604	2.54185	2.97356	7.05739	6.22251	2.25959	5.81486	0.615823	1.1824	3.53884	9.08118	2.52006	1.6425	0.886547	1.07366
ACIN1	15.3046	17.3027	15.6979	16.0156	16.555	17.124	16.1966	16.1134	14.1063	17.5502	15.5724	14.6233	16.5721	15.9219	18.7267	20.7298	12.6837	16.555	15.243	15.4017	17.8691	16.7678	15.7747	16.3847	15.7059	19.9998	12.6031	17.3772	17.0967	16.3847	18.4805	15.6333	14.6233	19.1437	15.9811	18.7169	19.2127	18.8568	15.1083	8.25981	13.6887	20.1354	20.0139	14.9241	14.917	21.7198	18.5437	16.2424	17.9403
ACKR1	4.11474	3.13108	2.64391	3.31755	5.68108	4.72553	3.74176	3.24465	4.18374	5.73328	4.14796	6.01282	6.19591	5.6824	7.49976	10.4774	7.36081	12.3027	2.60176	4.79702	3.00741	1.99196	3.71232	2.45432	4.46151	3.42422	6.28983	6.30578	3.18727	4.48032	3.33126	3.23336	4.34871	0.220347	2.08657	4.9136	1.25423	0.535308	2.29908	-0.675792	5.12734	3.83071	19.1117	2.41833	5.66877	-1.36209	6.14238	-0.490918	19.1437
ACKR2	0.864766	1.14226	1.48351	1.22734	0.959634	1.01594	1.2067	0.914014	0.213025	0.944948	1.12096	0.749009	0.661201	0.455512	0.244651	0.466835	0.731098	0.309674	0.630574	1.70176	1.11379	0.692711	0.811084	0.429043	0.666365	0.37074	0.495863	0.493803	0.346208	0.488596	0.424672	0.343374	0.666146	0.979155	1.16777	1.11036	0.994026	1.09236	0.477665	1.64613	0.479952	0.681215	0.434395	0.826694	0.898396	0.551196	1.10414	1.22734	0.279877
ACKR3	1.48169	2.35949	1.94501	1.57988	1.4883	1.58995	2.17238	2.12815	2.0701	2.09955	1.98187	2.8898	2.36112	4.35674	13.9934	2.40923	0.935999	4.85132	2.88921	2.51757	3.19897	1.85269	2.25225	1.52	1.7283	2.06214	3.02587	2.06247	1.4397	2.63193	2.23268	2.5289	0.395024	1.37399	2.59246	2.6591	1.88963	2.76413	1.01731	3.1891	1.55309	1.2084	10.9978	2.09097	2.15458	3.1614	2.86021	2.50322	1.79064
ACKR4	-1.59531	-1.65944	0.376904	0.464236	0.450775	-6.47347	0.774397	-1.54545	-24.9248	-10.1545	0.516876	0.248804	-0.0325628	1.05442	0.952323	0.748218	1.90838	0.11578	2.03471	1.09042	1.56684	1.61149	-1.06614	0.975769	-0.485083	0.553926	0.250799	0.943434	0.259468	0.589893	-0.214522	1.78373	0.134886	-0.0247853	0.114524	-0.140162	-0.175648	-0.0247853	0.171002	0.159017	1.01322	7.77374	0.371121	0.254266	0.144042	-0.200918	-0.0494661	0.494292	1.83201
ACLY	12.8	12.4851	12.8591	12.0395	12.913	12.7523	12.502	13.2661	11.0179	11.7472	14.281	15.1685	15.7489	17.9172	17.1174	15.8823	15.8288	16.9097	13.9034	14.235	12.3608	19.0675	12.8257	18.0509	14.1757	13.3841	15.1775	11.5414	17.1918	12.0667	15.1513	18.7879	17.3122	8.86113	14.7028	10.3926	12.5462	12.6402	19.6096	12.9838	14.1002	9.41197	20.9342	19.2127	20.8949	14.153	15.3834	10.4811	18.186
ACO1	5.35846	4.86822	5.19545	4.17624	4.72133	4.38194	3.83392	4.53506	5.08108	4.13778	4.46417	4.21837	4.23678	5.11813	6.27587	4.41768	7.54392	5.05724	5.3574	3.64473	5.3864	5.21327	3.96674	5.02372	4.67463	3.77027	6.74128	5.10707	4.61539	3.9912	4.777	5.14865	5.94536	4.10614	4.22866	3.95976	6.02425	3.74246	5.25979	4.36826	7.31618	7.3991	4.5496	6.1338	5.27526	3.80253	3.68536	4.62491	5.22121
ACO2	31.6293	25.9713	30.7199	25.6213	28.9622	31.2967	26.82	26.6502	30.0563	28.4877	26.2674	20.3076	22.3186	19.9877	14.5653	23.2077	17.9103	22.6542	19.9228	27.1625	22.6731	25.9071	28.5151	25.509	28.4877	25.2903	17.442	24.0332	26.1307	26.7742	26.2227	20.2758	26.7545	34.0097	34.6404	28.8818	43.3543	29.0197	22.7699	29.6441	19.0035	12.7111	12.2628	18.4192	29.2773	29.8402	28.2888	36.1194	12.913
ACOT1	3.00991	1.82102	2.4949	3.65567	2.0085	3.25606	2.49875	1.76629	2.37925	2.26767	1.8231	3.18076	2.18907	2.27418	2.47964	2.38275	3.79065	1.72083	1.44694	3.99415	2.20815	2.87098	1.75324	3.1826	2.54061	1.75795	2.16066	2.09319	1.73754	2.53912	1.93969	1.59359	2.03702	3.80404	2.8583	1.93495	1.44694	2.12367	1.39761	5.4112	3.1676	2.00678	3.28262	4.22971	3.54626	0.55011	1.38513	2.48056	1.36004
ACOT11	6.07306	5.32306	4.63485	5.56181	5.63178	5.49829	4.6787	3.81641	4.47912	5.44984	4.13111	2.71769	2.86294	1.93629	1.42601	1.90558	3.4312	1.95474	3.16639	3.5321	2.19462	3.3422	4.71714	2.75918	3.63632	4.78013	1.89746	3.84405	2.79172	3.9919	3.6915	2.73404	3.24759	4.71598	4.96626	4.30162	5.23156	5.41815	4.22352	4.77503	2.22121	4	1.39724	3.73522	4.92031	3.86131	1.57098	4.90376	1.78821
ACOT13	8.13038	5.9405	8.44632	8.65153	6.9414	6.54664	8.08054	6.27846	7.51584	7.79702	5.65417	4.53719	5.25629	5.26188	4.8314	3.97563	3.66452	5.05278	5.22917	5.06726	3.74962	6.14716	7.55016	6.61831	5.84726	6.5128	5.49223	5.36907	5.13328	6.34946	5.31127	5.86229	5.82522	8.49378	6.68401	6.67267	6.53834	8.92016	4.25126	9.21311	5.43315	4.8996	2.92865	4.98678	6.07599	9.06521	6.53413	9.11134	3.73093
ACOT2	6.14824	3.78622	4.59291	4.28245	4.49309	5.25127	4.76453	3.56009	6.35117	4.24064	5.93371	4.6869	4.72846	4.24919	3.53026	5.22121	9.76691	3.46594	3.91241	6.12842	4.8996	4.12304	4.74604	4.90056	4.96341	3.79322	3.44373	3.93444	2.38112	5.4637	3.40082	3.37382	4.39219	6.44703	6.0533	3.45299	3.44727	4.61999	2.79172	8.46518	5.66722	4.4122	5.32412	6.6792	6.53541	1.58565	3.42285	5.39397	2.33986
ACOT4	1.13039	1.01373	1.58525	1.00556	1.06315	1.1609	1.21787	1.08767	2.33744	0.919111	0.645182	0.757731	0.950368	0.81086	0.563094	0.694902	2.24192	0.672664	0.325574	1.48728	1.06615	0.87155	0.423141	0.671149	0.956303	0.758723	1.20757	0.812195	0.952012	1.9437	0.763262	0.744463	0.645473	2.40682	1.21641	0.633041	0.48276	0.861962	0.494292	2.06119	0.869441	2.58764	0.853339	0.746237	0.77666	0.267263	0.568185	3.02875	0.538274
ACOT7	6.9699	6.75775	8.30933	4.82577	6.66739	10.0144	5.88057	6.87136	8.48932	6.37813	7.9145	12.4631	9.96308	7.32004	3.92548	6.24094	10.9555	9.07287	5.6126	9.37749	8.03654	7.00667	4.62935	6.39602	8.15302	4.41127	3.36236	4.74997	9.1408	6.47171	7.57038	8.77067	10.2137	6.16587	5.42552	4.39081	4.96753	5.09517	8.64614	9.87448	11.5588	2.12414	8.77067	9.94958	7.53504	3.28387	6.14824	7.86411	11.8751
ACOT8	7.949	10.0303	8.78281	7.68887	8.59775	9.55491	7.79349	8.03437	9.28273	9.64884	7.13535	7.29644	5.35846	3.28674	3.63917	6.86348	7.84659	7.26857	5.05951	10.4774	6.65711	7.52759	8.60011	6.23152	8.40989	7.28009	4.93809	5.16222	6.28131	7.63346	7.07694	6.03583	9.44316	9.60849	11.8557	7.32163	7.39138	8.13939	7.77374	9.80546	5.73496	10.7639	3.72728	6.49786	6.62728	5.317	5.81098	8.27139	3.35288
ACOT9	2.93515	2.5343	2.75538	2.61021	3.1293	2.71968	2.81207	2.56021	2.91446	2.71721	3.05215	2.49287	3.61076	3.80404	6.40476	3.38862	1.28039	4.11474	4.20037	2.6341	8.4215	2.97018	3.15807	4.09325	3.08981	3.19719	2.48485	2.97743	3.04961	2.26627	3.6356	3.72653	3.52	1.97279	2.9656	2.40541	2.41973	2.98762	3.99765	3.83988	3.64618	3.63199	6.9699	3.1614	3.59908	2.90893	3.15662	1.89308	5.51513
ACOX1	17.9172	13.5417	29.1232	20.066	19.1117	12.6349	13.5564	13.4201	14.6961	13.1528	8.26174	6.48441	7.7144	6.88649	5.36766	5.74812	5.88401	6.99584	9.337	7.71241	7.31205	7.949	10.6141	9.25647	8.38546	7.9206	10.452	9.42344	7.40427	9.14407	8.0946	6.90101	9.85612	14.0075	9.15585	16.4207	12.695	9.83696	8.02308	10.9516	4.27516	16.0779	3.23456	8.449	13.3898	8.0865	8.6245	34.2324	3.43625
ACOX2	4.19002	3.07456	3.23456	3.53579	2.3807	2.39248	3.40834	2.68512	2.76781	2.60329	2.31984	1.72861	2.07857	1.66934	2.02989	1.99571	7.11477	2.16432	2.11585	4.28595	1.95119	2.7131	2.88632	2.80868	2.59933	3.45299	3.18202	1.684	1.59359	4.48259	1.94501	1.78119	3.93519	5.1282	2.94827	2.81818	2.63909	4.09408	1.47258	3.47737	2.13293	1.48205	2.68466	1.73112	3.09973	4.64868	2.45989	3.40082	0.81086
ACOX3	1.87614	2.43398	1.95672	1.44357	1.72399	2.58012	1.84753	1.75476	3.28387	2.54431	2.42202	2.03042	1.76267	1.96555	1.69055	1.61869	2.62793	1.43418	1.88305	2.01026	3.46457	1.78821	1.73622	2.45084	2.01952	1.68005	2.57223	1.97111	2.09278	2.42711	2.44745	1.59112	2.15825	2.02195	1.96857	1.83981	2.11022	1.81436	2.30441	2.35716	2.22401	4.94003	1.4345	2.35169	2.13214	1.60773	1.82141	2.37145	1.751
ACP1	17.7874	15.932	15.0527	19.5133	18.5552	15.0916	17.2277	18.3554	17.9525	15.4401	15.7821	19.123	16.1379	17.8071	18.7567	14.281	17.1174	17.8071	15.8659	14.4393	12.5817	18.9431	18.8949	19.9228	15.0361	18.2361	27.1625	16.0529	18.7372	18.1655	15.7059	17.7004	21.6259	17.3122	17.3331	15.8022	16.1054	19.1648	19.0788	22.7903	19.9877	19.788	18.5437	16.5356	13.5649	13.3841	14.508	17.442	18.7169
ACP2	8.55355	7.69283	8.52321	6.8413	7.23917	8.77764	7.84659	7.54623	9.46672	9.09366	9.21005	9.49192	8.05359	8.56675	11.6595	7.55431	9.32429	10.2371	8.82778	9.49484	11.5372	7.03821	7.55843	7.42978	8.89814	8.0203	9.10397	7.67252	7.65406	8.27319	8.28972	8.7734	7.71241	9.56311	9.32687	8.04684	12.1406	8.61749	9.11713	10.2718	10.9005	7.58976	7.5371	6.92452	7.87086	7.11139	11.2332	7.19427	9.86878
ACP3	0.954325	1.35198	1.06892	1.93894	0.809699	1.24142	1.03815	1.92105	0.10128	1.19107	1.86855	1.82773	3.23819	5.19302	0.382326	1.27253	1.99926	1.6449	4.60902	2.66	1.50933	3.29053	1.98751	3.7138	4.74418	1.4575	0.81829	1.40776	2.27091	1.97796	2.32222	2.22448	2.55261	0.639389	1.73227	0.513867	4.69988	0.653172	5.29768	4.36294	2.50173	0.737508	1.19897	3.31676	3.56701	0.545838	0.714044	0.53426	1.98657
ACP5	10.9978	10.6531	27.1177	9.99913	10.7318	12.0343	10.4743	11.7472	11.9206	12.977	16.7937	17.2107	14.3398	10.8531	30.1995	11.2058	12.3267	13.1528	19.8969	12.4631	15.288	11.7389	9.521	13.7623	13.0116	12.0246	11.941	10.702	15.2962	18.4456	12.4421	13.0518	13.2192	7.69478	10.6141	15.0284	9.63158	13.2492	26.4657	7.59153	31.2337	4.47114	22.4006	10.2956	13.7243	2.46436	14.8702	5.64355	22.2874
ACP6	0.853133	0.88167	0.752544	0.934539	1.02175	0.772622	1.17045	0.931591	0.773412	0.99301	0.691463	0.935999	0.967479	1.03876	0.590942	0.609777	0.901615	0.96101	0.632061	0.642928	1.0569	1.02148	1.01731	0.749575	0.616266	1.10414	1.12604	0.826955	0.605961	0.83651	0.622395	0.792989	1.41545	0.98528	0.820931	0.841482	0.67726	0.743998	0.971186	0.75104	0.689643	1.80708	0.651898	1.31118	0.402221	0.983402	0.794984	1.22676	1.03687
ACRBP	0.630574	0.41137	0.730001	0.8251	0.812195	0.535903	0.7468	0.309674	0.787877	0.312977	1.24506	1.06157	0.664827	0.216116	0.411086	0.913765	7.66834	0.603283	0.278818	1.29379	2.5206	0.5523	0.780895	0.348951	0.586983	0.661717	0.893445	0.652922	0.524197	2.20735	0.756857	0.746527	0.569443	1.2816	1.56348	0.797332	0.957941	1.38921	0.889745	0.378393	1.22606	1.02175	0.557582	1.42476	0.775182	0.803634	0.930575	0.922502	0.566622
ACSBG1	1.91743	1.45449	2.0238	1.69847	1.80544	1.59359	1.46156	1.69539	1.45287	1.56499	1.1521	1.31946	1.61149	1.34219	1.33459	1.60989	2.89099	1.45818	1.55556	1.45287	1.1659	1.51327	1.71087	1.65037	1.79593	1.27853	1.19652	1.35756	1.79798	1.76629	1.70679	1.62025	1.4495	1.89069	1.78255	1.47349	2.47805	2.01405	2.88225	2.35579	2.01952	0.457428	1.20375	0.757143	2.34822	1.46438	1.97417	2.20779	1.03927
ACSF2	15.6979	12.7211	19.8846	17.9403	15.5724	17.475	13.4014	13.313	13.6608	15.8905	11.2661	7.89714	3.88466	4.13951	2.74325	3.66111	4.55035	4.00338	4.78944	6.31802	5.05626	6.6772	14.4065	7.80415	5.22001	7.95796	6.39276	10.4011	5.48981	9.62102	4.56583	4.41461	10.2371	15.4888	17.3215	16.6557	12.5817	9.67433	4.27228	11.5879	3.58656	16.9097	0.527122	3.50349	7.99816	9.06781	7.55431	17.3558	-0.295286
ACSF3	1.44762	1.28258	1.29872	1.70368	1.38888	1.40869	1.22762	1.41101	1.47073	1.478	1.17121	1.2816	0.933186	0.921937	0.796189	1.25044	0.766891	0.919713	0.893445	0.998977	0.983115	0.976626	1.24477	1.00497	0.888005	1.27325	0.983115	1.02766	1.06615	1.002	1.20704	0.989281	1.30473	1.6132	1.41132	1.40735	1.18772	0.994812	1.10489	1.35878	1.49622	1.3132	0.829898	0.988604	1.06615	1.24536	0.923119	2.20566	0.762456
ACSL1	4.58939	3.08015	5.19429	4.09325	3.53821	4.08339	3.85764	3.65515	5.25979	3.83849	4.66883	5.20031	3.96212	7.34892	8.68108	7.96315	4.75697	8.48269	4.51486	5.13499	76.9189	5.49948	3.48977	5.06264	4.04062	3.39492	7.87086	3.49327	5.01077	5.11944	4.50753	4.94748	7.31002	0.453501	9.337	0.739829	7.09682	5.56181	13.1109	8.54698	5.76427	6.09929	13.5887	0.612839	9.10397	2.95318	3.77429	1.28565	9.29714
ACSL3	9.33449	9.85612	10.4417	9.30492	11.44	9.50032	10.1113	10.9675	9.04354	8.76721	10.3412	10.0659	11.956	13.0068	11.229	9.3889	7.37973	11.3895	12.2015	12.6617	10.2548	16.7382	13.34	14.6541	10.7569	12.1019	12.5646	9.87448	11.7426	10.1571	12.0845	14.384	14.603	8.21526	9.55771	9.55491	11.6595	14.32	20.1946	13.1452	13.6001	8.18844	8.76231	9.65447	14.7957	10.727	14.8923	5.52992	9.77636
ACSL4	2.59933	3.02472	2.63804	2.65817	3.29124	2.36306	2.38024	2.33385	2.56614	2.06317	4.62845	2.56807	4.07394	15.4736	62.1499	27.7926	0.707575	40.2925	5.77175	2.50271	8.53522	6.09628	2.46989	4.32445	3.53026	2.59624	3.49819	5.19545	4.56583	2.79785	4.1868	8.70906	3.0174	1.26034	2.18998	3.15414	2.51155	1.90981	5.18559	1.30122	5.23156	3.26423	52.6271	4.41298	3.66675	1.49926	6.73768	2.48716	14.8645
ACSL5	43.1254	43.2453	52.7276	50.4681	46.4255	42.9811	46.0993	47.8153	43.4279	43.0645	35.9344	41.9566	41.3809	31.2337	22.6341	27.1177	45.5851	30.2651	49.7748	45.8039	97.8878	38.3541	42.1246	37.2761	38.4632	40.7724	22.807	38.9408	35.707	41.4391	44.674	36.8732	32.6922	62.1499	45.6656	58.0581	55.8716	45.5851	43.177	38.0838	52.6271	26.7046	8.60011	40.7724	39.5956	62.8764	41.5755	55.1413	24.0558
ACSM1	0.308079	0.102078	0.0193569	0.198261	0.135801	0.242232	0.376092	-0.140162	0.379497	0.131356	0.0335766	0.754626	0.483097	0.0541422	0.193122	-0.079885	3.44434	0.119689	0.406528	0.409055	0.683459	0.044576	0.133597	0.193792	0.304876	0.192631	1.96604	-0.312099	-0.399248	0.769542	0.10128	0.162465	0.519006	0.410453	0.727117	0.303099	0.350423	0.044576	0.3142	1.87824	0.863529	2.16556	0.235046	0.228022	0.23192	0.286835	0.402221	0.263276	0.402221
ACSM3	3.76725	3.50152	3.05328	5.00356	4.04667	3.1293	4.45755	3.31297	2.86114	3.17712	3.43405	2.48429	3.30091	2.94042	1.6991	2.48429	4.14283	2.04881	3.41889	4.74418	2.36524	3.27678	3.59605	4.02477	4.1561	3.44924	4.65236	3.11136	3.53821	3.26616	3.44646	3.42222	5.41918	4.06389	3.24759	4.69876	2.90056	4.12615	3.78842	5.00008	6.07306	0.895055	0.752073	3.63697	6.67555	3.81872	3.06861	3.25406	0.888987
ACSS1	6.83618	10.7481	7.37253	6.33351	6.51651	8.82494	7.4192	8.89115	10.7383	9.83696	8.193	8.43478	4.92031	5.42659	3.18727	4.86396	6.03451	4.87434	3.10819	6.24697	4.57281	5.97043	7.72818	7.22704	6.78887	8.29672	15.3756	5.07039	4.18101	7.28848	6.29983	6.01282	8.48734	8.27139	7.31002	7.74913	6.15796	8.54698	3.3503	5.21109	4.0499	13.9856	3.93444	9.7791	4.38879	6.37535	8.09305	6.43671	9.25917
ACSS2	40.2925	33.3744	40.1348	39.0321	33.1097	39.448	39.7767	39.1463	36.6756	31.4062	29.6726	27.1316	29.6726	27.1316	12.9725	21.4949	29.6148	23.0247	28.9898	37.4922	16.3283	37.7523	35.0335	37.5459	29.1839	29.5118	17.9007	26.82	26.4191	29.7004	35.5472	24.7998	29.5118	53.0081	43.6301	41.9566	37.0772	45.2548	34.3536	26.8441	24.8724	28.4246	8.34493	30.2331	37.4922	29.5413	25.045	48.0793	5.33362
ACTA1	1.34442	0.724059	0.734338	0.832673	0.716702	0.922824	1.12452	0.510334	1.26603	0.628878	1.25953	0.686952	1.71862	1.29206	0.734338	0.932156	0.348583	0.894441	1.67173	1.47585	2.89891	0.493485	0.77666	0.807303	1.2713	0.887787	1.17549	1.09664	1.59873	1.61676	1.35817	0.657625	0.859126	0.337244	0.672164	0.211726	0.229832	0.348179	1.31946	2.05777	1.47098	0.577084	1.25201	1.55485	2.21451	1.1693	1.57485	1.38743	2.34969
ACTA2	25.6675	37.7523	17.3331	22.739	26.5305	22.0305	33.4994	54.2494	25.2169	46.7275	60.3867	34.438	46.802	73.2661	72.7126	47.302	48.4595	55.9889	22.8692	30.6376	20.5058	63.5232	29.4673	68.0417	51.1966	53.6089	37.2273	49.6964	88.1381	42.4434	34.1957	36.4849	39.5956	18.0509	34.1957	38.1414	12.8092	50.1121	23.6974	10.6789	34.6884	6.32419	193.872	18.316	33.9592	39.2464	41.5106	1.38858	113.54
ACTA2-AS1	8.37654	12.4013	5.98613	8.01352	7.44432	7.51965	10.6531	17.8916	7.46231	14.4272	15.243	9.37176	12.3122	20.2908	20.9202	10.727	27.7328	15.6636	6.82484	9.58067	6.98043	18.2137	8.14143	16.9817	11.9511	18.6455	10.1672	15.932	20.2398	14.2736	10.8331	11.6174	11.7257	4.78118	9.71843	10.1528	3.80988	15.3046	7.08359	3.40351	10.6747	2.57123	51.8845	5.78775	10.1636	12.4698	13.6369	0.929279	36.1194
ACTB	652.792	611.824	993.925	495.757	664.42	602.477	479.16	589.708	745.147	542.168	894.108	894.108	1265	1029.49	1060.51	948.3	664.42	1217.33	1626.49	878.319	1217.33	1097.89	442.69	1097.89	948.3	479.16	292.052	853.197	1217.33	760.271	1060.51	1265	948.3	521.691	993.925	501.324	664.42	686.923	1518.73	521.691	1341.21	571.922	2109.33	778.004	1180.3	611.824	830.016	542.168	1421.4
ACTG1	456.464	384.292	380.628	356.369	399.618	451.848	377.768	395.677	495.757	404.157	428.752	579.41	686.923	563.323	535.403	602.477	701.11	675.302	745.147	563.323	535.403	548.715	375.061	490.678	589.708	392.16	269.982	579.41	760.271	490.678	641.848	664.42	456.464	316.225	621.73	363.603	408.226	399.618	948.3	375.061	611.824	366.578	878.319	356.369	664.42	366.578	442.69	432.764	729.564
ACTG1P20	1.28966	2.19974	0.884559	1.57038	2.05134	1.79969	1.17066	2.28858	-0.233069	0.610309	1.31544	-0.740645	3.76265	2.64504	2.58971	2.66352	5.57558	1.90838	1.65068	1.76085	-0.295286	2.83206	1.31641	1.52765	1.09532	2.57067	1.54275	1.67368	2.23215	1.06841	2.09377	1.79798	1.44694	1.22247	1.65968	1.19593	1.32499	1.33042	2.03653	8.50527	1.6555	1.4348	1.45211	1.38437	1.80137	1.25044	1.06673	1.56592	1.29264
ACTG2	13.8419	27.2747	9.23932	12.1498	12.9407	13.3285	18.956	40.2925	21.7679	28.2317	67.063	29.0197	38.7771	168.832	32.7711	28.935	88.1381	19.8349	12.9588	19.8018	11.4744	41.4391	13.6194	61.568	34.1196	28.4589	15.9144	47.211	153.482	52.3118	23.8507	19.0675	42.7182	-1.1436	21.8355	25.8881	-0.0325628	33.6256	25.2169	3.00446	18.9431	0.0586335	222.612	-4.27195	22.333	24.3566	21.3915	-6.65431	128.457
ACTL10	0.828505	1.19897	0.75573	0.996376	0.883356	0.815405	1.02654	0.605115	2.15035	0.73593	1.46081	1.60612	2.10381	0.53426	1.06157	1.10164	1.31729	0.925325	0.899312	1.4619	0.327134	1.04839	1.23557	0.67344	1.15244	1.37793	0.652382	1.15809	1.2673	2.64604	1.2673	0.750797	1.07665	0.987129	1.83708	0.748218	0.498442	0.815128	1.65355	1.81699	1.63478	1.70035	1.66934	1.34972	1.38301	0.55439	0.736503	0.342113	1.25679
ACTL6A	10.1769	8.68108	9.34029	10.0524	11.5414	8.09917	8.36107	8.63113	8.71487	9.0413	8.04469	8.99723	8.45856	8.13698	10.5413	7.72818	7.50847	8.81763	8.54904	7.55632	6.32983	10.752	9.76993	9.80546	8.84689	9.72721	12.1205	9.88009	10.7481	8.52549	8.29207	11.0546	9.74318	7.8488	8.96029	7.10068	8.35204	9.58858	10.1571	11.0546	11.5744	10.7229	12.9537	8.00932	5.5798	7.67252	8.7119	10.0979	13.6248
ACTMAP	2.59624	2.79117	2.63694	3.01266	2.36888	2.44859	2.34233	2.26627	3.03291	2.75175	2.43544	2.58674	2.52385	2.24856	1.88681	1.9879	1.57485	2.22901	2.65725	2.66487	2.42856	2.41019	2.18715	2.7136	2.12623	2.28099	1.58495	1.84158	2.51507	2.40635	2.56614	2.5948	3.17787	2.8172	2.85896	2.2271	2.73883	2.05501	2.91897	1.88642	2.12279	3.1549	1.83476	2.01359	2.4664	2.47605	2.90774	3.1076	2.55646
ACTN1	10.5644	12.0883	10.1459	8.76489	12.2628	12.5646	12.5583	14.5024	11.7472	13.8479	18.7994	12.3077	16.3762	22.7903	39.2976	23.4657	8.53736	24.5944	15.606	12.5708	17.25	18.4087	10.7154	15.1291	15.5488	15.4649	12.2214	22.927	19.0267	14.9982	14.9241	18.7267	15.4491	9.73981	13.8678	14.9754	11.5331	14.1757	14.0572	8.6076	16.4773	4.44374	37.1735	17.7132	20.7146	18.9918	20.0764	12.6449	27.9549
ACTN4	56.099	47.8153	64.2704	51.4132	46.802	58.1711	48.2378	49.8596	62.0061	52.7276	51.0965	62.0061	75.1732	60.0184	41.8512	58.375	52.1548	60.5053	71.3366	74.4036	52.1548	57.5633	48.6102	61.8595	69.913	54.0145	37.8886	57.1937	71.5477	61.176	66.7577	64.1107	67.872	54.4699	62.1499	49.14	57.919	58.0581	71.7086	36.1689	46.6481	32.7268	64.2704	63.9688	102.583	51.0965	68.6991	54.763	55.2471
ACTR10	8.67378	8.6245	9.14693	8.09917	8.193	8.48023	8.70055	7.96933	8.17713	6.91868	7.20121	8.2058	7.82923	8.48023	7.15909	6.80915	7.76432	7.27804	8.16609	7.37064	8.7119	8.68108	8.47527	9.17001	8.38044	7.84461	10.2548	8.13698	7.58976	8.7381	7.5216	8.17467	8.66537	7.55632	8.68108	8.69506	8.00087	8.23059	9.02107	10.3253	9.83052	10.3806	10.3295	8.01544	8.27139	6.79579	6.29727	8.03654	7.35098
ACTR1A	11.9021	11.5138	11.9771	10.1459	11.7696	11.6764	11.8429	11.0803	10.2923	11.4125	12.4797	9.18079	12.9407	11.6686	13.1581	14.603	13.4948	13.5081	13.1687	10.0787	12.3718	12.9067	11.2448	10.5303	11.9313	9.25917	12.7898	11.4631	12.3178	12.7523	13.1732	11.2209	12.7004	10.569	13.1007	10.4257	13.7925	11.8885	13.7017	12.3546	11.1421	9.69427	17.5429	13.71	12.9018	10.1903	9.88922	10.3216	13.5649
ACTR1B	11.1935	13.0116	10.7446	11.756	11.941	14.6897	11.359	11.2209	12.8378	11.9164	10.9046	14.2584	11.6335	9.92025	10.2268	11.8718	13.9034	11.0506	10.7782	11.5501	8.71962	10.7606	10.9636	9.60015	11.6	11.8299	14.153	10.7899	10.8271	10.7899	10.9127	9.12765	13.6068	14.7028	14.8306	13.1064	11.8028	12.614	9.88009	12.8953	9.6345	14.7957	9.39466	12.9195	11.5001	12.5517	9.285	9.521	8.96029
ACTR2	41.4391	40.185	46.802	47.6549	45.0324	39.0321	42.5213	41.2763	43.7875	39.2464	38.6738	53.9066	42.3718	47.3869	48.175	37.7523	66.2723	45.6656	46.0259	44.0039	42.8538	49.3224	39.1463	49.4226	41.7015	42.0207	42.3718	37.8886	49.14	48.538	40.892	46.3308	50.0254	37.7946	47.1414	37.8886	51.7915	47.0377	54.1442	29.3912	43.5026	24.2523	42.2448	49.2349	66.7577	45.0324	52.1548	57.6991	46.802
ACTR3	15.8389	14.0572	18.6825	18.0908	17.2277	14.8091	16.4597	17.2019	13.3345	15.2189	14.6607	16.132	17.8583	20.1354	22.9825	14.3558	11.5211	19.6615	26.8441	16.0529	21.66	20.7455	15.1513	19.042	17.486	15.3375	16.4036	16.0891	18.2929	16.1054	17.5429	23.3294	18.6239	11.0546	15.5175	12.2679	16.3214	13.9304	27.9803	17.6544	27.239	20.2758	21.1075	19.9228	18.1655	12.3546	16.0692	16.7832	19.0546
ACTR3B	0.609451	0.586445	0.601475	1.00742	0.722539	0.797332	0.608513	0.450133	0.770073	0.582931	0.888987	0.912992	0.800719	0.540688	0.742592	0.774905	1.48889	0.591176	0.612839	0.758997	0.483958	0.54618	0.630574	0.569137	0.615823	0.613579	1.02148	0.718899	0.462003	0.481039	0.697603	0.547005	0.68478	0.792201	0.658183	0.533484	0.609451	0.605398	0.924486	1.16648	1.06944	1.15382	0.802664	0.810238	0.67726	0.495291	0.456018	0.657354	0.9861
ACTR5	2.09613	1.99234	1.75795	2.21774	2.13875	2.13343	1.65929	1.98322	1.76417	1.83743	2.12671	1.35553	1.78853	1.8092	1.33244	2.34382	1.38011	2.03252	1.69091	2.63804	1.29322	1.80887	1.8807	2.20977	1.55629	2.10581	2.26433	2.3807	1.63011	1.4409	1.85079	1.71087	2.03471	1.86089	2.14135	1.69767	1.60989	1.97974	2.33932	1.94459	2.15206	1.80292	2.51613	2.17188	1.71121	2.10028	1.74435	1.93176	2.35536
ACTR6	4.33325	3.88718	3.21314	4.54762	4.20295	3.56009	4.43007	4.18101	4.39663	3.46007	4.30349	3.10878	3.48759	2.75918	3.87496	3.23456	4.8022	3.85032	3.69749	3.93444	3.00063	3.90557	3.15351	3.28203	3.41292	3.45674	3.50568	3.51711	3.43405	3.5321	3.46825	3.31405	4.54848	3.88792	3.6922	3.29604	3.72653	3.94461	4.16225	4.95493	5.77175	2.96374	3.95902	3.4327	2.87098	4.34195	3.29685	4.25463	3.4499
ACTR8	1.85505	1.82141	1.74624	1.88797	2.08096	1.6947	2.1811	2.01952	2.12945	1.48295	1.55449	1.68225	1.6991	1.78695	1.68983	1.3798	1.7283	1.54797	1.64809	1.59389	1.39413	1.69055	2.00984	1.74738	1.63814	1.86587	1.86143	1.69505	1.74399	1.75862	1.69217	1.8063	1.56797	2.48953	2.12318	1.96555	2.36433	2.12149	1.72083	1.54763	1.82428	1.52063	1.54237	1.79484	1.8297	2.35536	2.02157	1.49719	1.71047
ACVR1	1.88438	1.45135	2.08561	1.63046	1.96323	1.80292	1.72326	1.50293	1.81699	1.73264	1.95599	2.16879	1.95474	2.20617	4.8996	2.49796	2.18379	2.80335	3.37815	2.25147	3.41833	2.83264	2.04665	2.10544	2.22086	1.96604	2.58222	2.43544	2.20157	1.89664	2.43347	2.5186	1.50757	1.95474	1.7698	1.66358	1.78554	1.62322	2.45887	1.95277	2.5677	4.97229	4.18374	3.21314	2.09278	2.07816	2.12452	1.59635	3.0385
ACVR1B	11.31	10.9354	10.9591	10.602	9.85283	9.05008	11.7601	9.80939	9.63158	10.0144	8.75968	6.40825	6.65711	7.32334	5.09238	5.99871	8.46797	5.4637	7.45412	7.27804	7.12696	8.14143	12.6892	8.08462	8.57739	10.266	10.5836	8.31914	6.88649	8.47815	8.02798	5.43882	9.16377	14.4331	11.1453	11.4277	12.8439	10.6376	7.09116	9.45519	6.17163	8.08054	1.79798	9.90715	9.80245	10.702	9.77293	9.79956	2.25776
ACVR1C	1.66892	1.22824	1.23947	2.57955	1.4941	0.71975	1.65234	0.937138	0.894855	0.977535	0.672405	0.67484	0.183393	0.655152	0.220347	0.30103	1.21416	0.35169	0.542293	0.737269	0.268465	0.910316	1.27853	0.853339	0.64624	0.747067	0.907202	0.776442	0.641654	0.829898	0.792201	0.729287	0.569137	2.61409	1.09013	1.80292	1.33823	1.23001	0.759798	0.796703	0.650537	0.780686	0.218863	0.643591	0.502224	1.28879	1.15666	1.84234	0.294883
ACVR2A	2.94224	2.34082	3.07631	3.50636	2.42818	1.83041	3.56144	2.60532	3.04725	1.95474	1.83158	0.866201	1.53175	1.96394	1.8587	1.64319	0.734558	1.30473	2.0224	1.74002	1.46376	2.79998	2.75538	2.55977	1.92105	2.5217	3.72653	2.35071	1.58221	1.26283	1.97417	2.11022	1.88836	2.95063	2.04087	2.79785	2.8065	2.51757	1.28684	2.56222	1.13561	3.96536	1.15899	2.72706	2.48856	2.54775	2.48144	3.73264	1.17433
ACVRL1	14.4331	20.0295	17.4959	15.0777	12.2015	17.2107	21.708	18.8949	18.0282	22.9072	23.2471	14.917	17.2193	15.8659	25.8881	21.7374	6.78379	17.6261	21.5767	25.4633	6.0041	17.1803	16.0241	18.1762	25.015	20.4228	3.1676	19.3992	11.8926	20.5205	22.2157	12.8482	15.0777	25.045	21.6756	19.6871	16.5163	23.7832	20.4358	11.9818	22.2874	0.0300554	11.0774	17.9983	39.7767	30.9283	25.5825	9.27794	6.06312
ACY1	8.29672	7.32503	7.10579	5.10486	5.31127	6.61353	6.83107	6.49428	11.686	7.8227	7.87342	7.26088	8.81527	7.40898	3.41963	4.93064	9.07825	8.20165	6.58914	6.06149	10.6141	5.99591	5.42322	7.06119	9.35362	6.28131	3.36801	4.8022	6.90405	8.49813	6.60265	5.17334	11.6897	6.69469	8.10606	5.88276	6.64441	5.74129	7.22543	12.9067	6.9787	6.66902	4.23608	6.19591	9.32429	4.54318	6.34321	5.99153	5.00972
ACY3	3.31021	2.63582	2.3535	2.24628	2.06045	2.6416	2.74851	2.26994	3.77342	2.76168	3.29756	4.40121	2.71769	2.49547	1.48473	2.00635	7.06338	2.01313	3.08822	4.11252	13.8729	3.13513	2.5211	2.93559	4.2902	3.36236	4.25126	2.43313	2.16734	3.26684	3.13639	3.7098	4.87348	2.52987	0.475418	1.6937	1.2699	6.73768	5.28633	5.19795	2.77475	7.10761	0.696348	6.65711	3.70245	2.25554	2.8065	2.04704	1.93815
ACYP1	3.57944	4.90155	3.46135	3.90472	3.50441	4.17391	3.21547	5.50679	4.98924	6.41951	4.00239	3.86542	3.42285	3.35498	2.22121	3.28083	10.7639	2.28685	2.35906	3.60868	2.17238	3.52145	3.9912	3.74629	3.41435	3.51568	4.0611	2.91005	4.47386	3.38862	3.42987	3.61444	4.07646	3.60868	3.41502	2.56455	3.28864	2.67353	3.45674	5.26101	4.24252	7.73565	4.45178	2.75348	2.58164	3.93296	3.98874	4.23425	4.60902
ACYP2	0.862281	1.21974	0.885026	1.01544	1.07074	1.04605	1.11079	0.920041	0.72137	0.705773	0.452288	1.12786	0.896401	0.752544	1.0421	0.942099	1.57606	0.584401	1.10438	0.807594	1.02002	0.670625	0.979731	0.942099	0.654391	1.14736	1.01182	0.947186	0.635666	0.768499	1.09121	0.615322	0.874495	1.10078	0.721625	0.423141	1.10221	1.26377	0.94632	2.1611	1.18826	1.59674	0.935999	0.787354	0.661422	0.626298	0.907202	0.991903	0.753694
ADA	1.90246	1.47523	1.04983	1.29379	1.89495	1.17679	1.51119	1.78753	1.49926	1.27767	1.76729	2.38024	2.34519	1.31576	2.22227	2.55505	2.68832	2.41465	1.93424	1.83158	12.7696	1.65851	1.70723	1.58809	1.43055	1.70679	1.18742	1.79767	1.3167	2.6517	1.8811	2.17891	1.23421	0.736503	0.711649	0.731747	2.272	0.435981	3.93714	0.272226	6.48946	3.82095	2.35579	1.45578	1.26923	2.14258	1.38209	0.956566	4.54095
ADA2	3.40422	5.01418	3.81243	2.18661	3.42111	2.60329	2.41735	3.69298	3.3422	4.66435	4.45178	3.45757	4.07124	2.88694	5.50892	2.64604	4.86707	3.78842	3.27291	3.18629	6.03583	1.93629	3.32289	4.45755	3.61375	3.49501	2.6783	2.272	4.10526	2.66088	2.94827	4.65062	2.25959	4.02712	1.52	4.03766	3.28387	2.46314	4.20757	2.49626	5.21755	0.813209	4.74997	3.52	3.27954	5.07264	7.75384	5.26188	4.90631
ADAL	0.931354	0.599621	0.847327	1.1847	1.06417	1.18855	0.975486	0.698941	0.929971	0.901615	0.589349	0.962843	0.982578	0.785548	0.973094	0.664827	1.68906	0.614189	0.620246	0.887034	0.508065	1.21974	0.918192	1.12096	0.973794	0.875071	1.17317	0.724622	0.811362	0.666599	0.621306	0.715708	1.04689	1.44665	0.511875	0.899312	1.77881	1.15842	0.688358	0.855388	0.978657	0.69016	0.713096	0.875949	0.834115	1.45414	0.35898	1.91895	0.813727
ADAM10	6.9912	6.54483	6.87538	7.48585	6.87352	5.55285	7.10928	6.00986	6.46176	5.66244	5.75347	6.49428	5.53866	6.22453	7.54623	5.02372	4.37278	6.93121	6.6537	5.72202	6.51469	7.33177	7.54089	6.91644	5.93497	7.42978	6.91058	6.53834	6.41093	6.41411	6.02762	6.62728	7.01715	8.88367	7.906	7.14848	7.92933	8.50763	5.30122	4.11083	4.21398	8.04058	5.12626	8.24546	8.83445	8.44408	6.13668	6.99784	4.90742
ADAM15	10.141	10.7318	12.0763	10.0025	10.1741	15.8217	11.8338	11.9107	19.5032	13.6299	18.3274	26.7046	20.7298	17.5725	10.8964	25.0691	18.3774	16.1637	14.4065	20.8077	11.2058	13.2134	10.8933	15.2567	19.8139	14.9909	9.86487	12.6892	15.9219	21.5262	18.704	14.5739	18.6934	11.0803	10.8198	13.1333	13.2721	13.4014	18.6563	9.47577	19.0893	26.9391	16.9817	19.4088	15.3227	14.5221	14.1395	3.41106	21.5262
ADAM17	2.42015	2.44015	2.42856	2.78024	2.19752	1.85188	2.49348	2.10295	2.07137	1.83476	2.58164	1.45314	1.85714	2.32737	3.71548	1.94258	0.829397	2.14216	3.04088	2.25274	4.86924	2.71463	2.66976	2.8452	1.95018	2.35756	2.65565	2.48097	2.37982	2.21968	2.54724	2.43791	1.93495	2.65565	2.46028	2.38934	2.48822	2.40724	2.80138	1.78037	2.46989	2.19268	3.78979	2.36524	2.66814	2.45376	2.5685	2.80973	2.64044
ADAM19	1.9406	3.13193	1.75619	1.79369	2.97683	2.85258	1.96515	3.08015	1.95119	3.21844	2.40779	3.96674	2.74706	3.16885	3.86063	3.01783	4.29607	2.5588	6.68908	2.76781	8.22044	2.10818	1.37186	2.2006	2.66246	2.13093	1.06014	4.20214	2.03921	2.59343	3.61861	2.73608	2.14947	1.73148	1.82661	3.36801	2.91123	2.42349	3.51636	0.68478	4.21201	1.71365	3.83775	5.52705	2.6112	3.84961	2.80519	2.99269	4.10168
ADAM22	0.979424	0.661892	1.55521	1.08794	1.01158	0.488063	1.07619	0.629374	0.692711	0.569443	0.218863	0.324562	0.40156	0.455211	0.331904	0.223804	1.08499	0.286192	0.702771	0.508065	0.302152	0.890973	1.18507	0.765181	0.567921	0.94886	0.517931	0.528171	0.766499	0.51495	0.343799	0.826466	0.717676	1.39852	1.12369	0.902963	1.25017	0.989628	0.64875	0.993481	0.641654	0.524874	0.478312	0.531934	0.504557	0.654391	0.670045	1.22399	0.371852
ADAM28	2.68934	1.9437	3.5193	3.68106	6.17332	2.32027	1.06081	2.12767	-106.842	2.74429	2.52302	1.18072	1.02028	1.42249	14.4795	1.81158	4.75973	2.35949	1.75862	0.52243	-1.28275	4.51219	4.44487	6.98043	1.44426	3.88042	0.592114	1.62025	2.97413	0.456833	1.18656	4.30253	4.04582	1.40332	0.907744	1.60989	2.289	1.21253	2.31253	2.05857	1.08962	21.2745	1.77605	1.25802	1.70404	1.79229	1.89746	2.46951	0.831304
ADAM33	1.37644	1.8807	1.3211	1.48591	1.55064	1.97923	1.65726	3.42908	1.56281	2.62201	7.04624	2.0739	2.49626	3.70078	8.58692	5.35846	1.45578	5.4319	1.21189	3.50217	0.662368	4.84523	2.76989	4.23521	3.09343	6.22251	1.73367	1.97327	4.24847	6.16704	1.74984	2.50322	3.04725	2.29445	3.7534	3.67689	1.98623	3.73264	2.3959	1.40669	1.47044	0.713352	9.17807	0.621006	1.71295	4.62935	5.24426	0.275308	7.70758
ADAM8	1.03111	1.07275	0.924765	1.37154	1.04013	1.3167	1.02816	1.40561	1.3537	1.34516	0.961477	3.17975	1.53477	1.17872	1.70935	1.66859	1.48473	1.09695	1.89664	1.16325	10.0444	0.697891	0.527368	0.558925	1.33335	0.902268	1.02978	1.03137	0.93187	1.25519	1.23148	1.03001	1.36906	1.14226	0.53664	1.11437	0.978365	0.576406	1.53853	-0.00470244	2.33105	6.81544	0.815128	1.5716	0.83703	0.848162	0.996669	0.961713	2.2921
ADAM9	6.39122	6.8234	7.87933	7.52955	6.9699	6.51651	7.60261	7.61615	7.1423	6.6792	7.87933	8.34934	10.8531	13.0587	13.1452	9.44577	7.18868	9.76405	14.3398	8.89115	10.7446	10.1231	9.39219	11.0426	11.3804	9.49484	6.75775	9.64884	9.82746	8.35912	9.64353	11.3018	10.4086	7.30201	6.98231	5.59121	13.0746	7.62419	12.0803	9.47272	10.9195	9.28273	10.2231	14.7028	9.23932	8.20165	6.45228	4.06878	15.5344
ADAMDEC1	85.576	88.4005	106.794	65.5772	111.101	74.0342	74.5682	71.7086	63.8333	65.2281	87.1184	83.2218	64.4478	58.375	272.572	51.7915	141.815	88.4005	51.3076	59.7813	51.8845	103.808	94.5717	137.044	59.8999	107.304	50.9005	85.576	81.4265	75.516	77.3408	150.364	68.2063	197.536	123.703	52.5401	157.755	151.194	63.0363	39.6487	63.8333	-6.65431	100	114.421	91.8929	164.807	100.348	68.3461	22.6121
ADAMTS1	1.50185	1.92203	1.12339	0.965175	1.4397	1.40694	1.41755	2.42202	1.70368	1.81301	6.67094	2.53816	2.20779	7.43431	39.7168	6.98417	3.18513	18.0101	2.11459	2.41735	2.13214	3.2137	2.24192	3.70461	4.54848	4.44374	14.7362	3.2848	5.24861	3.24465	2.94273	4.52708	6.21476	0.191229	2.58924	0.682163	1.48169	2.03743	4.66883	2.38403	2.2587	0.970564	34.6404	3.25952	1.03326	1.55697	4.60368	0.44626	6.04009
ADAMTS10	0.416707	0.837267	0.706509	0.553102	0.686028	0.914272	0.777227	0.912672	0.659787	0.909745	0.545599	1.39508	0.819277	0.817629	0.582311	1.34551	1.309	0.844716	1.26218	0.968256	0.11578	0.871826	0.47054	0.815128	0.494518	1.27826	0.807097	0.961477	0.366963	1.57988	0.774397	0.700846	0.788137	0.769297	1.06061	0.734851	0.813471	1.03186	0.782794	0.43087	0.826955	0.83703	1.66131	0.678505	0.592396	1.06556	0.935135	0.507195	1.29176
ADAMTS13	0.849224	0.737684	0.734851	0.806632	0.57829	1.02235	1.09926	0.644607	1.31641	1.09641	0.489967	1.04338	1.11162	0.386403	0.387164	0.741848	1.11282	0.224981	0.0659342	1.10001	0.854127	0.480516	0.481039	0.130074	0.378393	0.31512	0.972583	0.353888	-0.331695	0.839218	0.368112	-1.94842	0.468028	1.03789	0.88367	0.73961	0.820931	0.886547	0.342113	0.507698	0.207385	2.95485	0.449567	0.67344	0.656317	0.527899	0.389139	0.621006	0.343374
ADAMTS14	0.923619	0.827512	0.694179	0.664827	0.742762	1.18627	0.809113	0.907744	0.947953	0.740378	1.22902	1.18212	1.05879	0.996376	2.74036	1.97073	1.24627	0.964697	2.00715	0.852182	0.991008	0.771077	0.505752	0.291153	0.836773	0.623957	0.440932	1.38475	0.409055	1.62784	1.51291	1.05301	1.23231	1.26603	1.37214	1.53751	0.755409	0.930299	1.45449	0.261708	1.28039	0.471131	1.4739	1.57711	1.07619	0.983668	0.53061	1.53025	0.998323
ADAMTS15	0.439569	0.415335	0.435648	-0.399248	0.275839	0.397801	0.468724	0.547005	0.777958	0.579543	1.02839	1.68507	1.77766	1.72438	0.564547	1.37705	1.90595	1.23723	1.26923	2.6604	1.00419	1.65136	0.538037	1.09835	1.59389	0.672941	0.60352	0.941556	1.79831	0.899034	1.24398	1.47258	0.810238	0.300086	0.570458	0.469008	0.107392	0.508879	1.64876	0.295333	1.85749	3.56559	1.04449	1.10489	1.58777	0.428184	0.932156	0.767146	2.92421
ADAMTS2	0.29448	0.611788	0.720068	-2.56953	0.325253	0.757371	0.226279	0.278818	0.36205	0.476742	2.72972	2.08528	1.63046	4.37761	4.72458	7.2412	3.30753	6.38415	2.0144	1.87248	1.43895	0.923892	1.72187	1.85714	2.23366	1.86855	0.393946	0.749009	3.01494	1.50596	1.40869	1.83116	1.0271	0.680191	0.785328	0.89294	2.01785	0.957107	2.31211	1.09259	2.2921	1.20115	8.04941	1.43029	1.15152	1.59486	1.44762	0.604595	3.01675
ADAMTS7	0.385816	0.379497	0.506	0.419499	0.420355	0.96955	0.341675	0.577613	0.992704	0.732233	0.72383	0.595968	0.486169	0.525825	1.52214	0.838421	0.69443	0.824385	0.924486	0.331904	0.570673	0.131356	0.0461058	0.490457	0.539935	0.271274	0.31034	0.345041	0.361671	1.32276	0.478022	0.325994	0.923119	0.480262	0.371852	0.249318	0.44286	0.852644	0.498442	0.343799	0.532801	0.674633	1.21416	1.64842	0.961713	0.63771	0.126981	0.710581	0.747636
ADAMTS8	0.0659342	0.324236	-1.74482	-0.574307	-1.28275	-0.869974	0.218333	0.308949	0.616266	0.479952	0.892658	0.739829	0.331468	0.797847	0.788932	0.438643	3.7303	0.646643	0.652151	0.044576	0.257087	0.439569	-0.620471	0.127963	0.113483	0.0256755	0.595968	0.666882	0.785548	0.85988	0.817629	0.491314	0.434738	0.252089	0.387388	0.362959	0.0813413	0.470259	0.601475	0.284402	0.27405	0.381246	3.47959	0.673676	0.483697	0.352064	0.409411	0.317558	0.815405
ADAMTS9	0.948319	0.417673	0.698941	0.739083	1.01949	0.596234	0.833544	1.13163	0.303099	1.18101	1.78695	1.11652	2.31057	4.46721	12.0922	8.6533	4.94232	11.8972	3.0318	2.20014	0.878742	1.85305	0.594449	1.1459	1.25835	0.888252	4.19002	3.29274	2.22401	0.92817	2.59246	3.70595	1.11495	1.29345	1.48889	1.19652	1.54403	1.48382	2.10938	1.15511	2.1683	1.13741	11.3192	3.44497	3.09038	2.26908	1.04876	1.63478	4.23086
ADAMTSL4	1.50361	1.72187	1.89746	1.04338	1.15244	1.7256	1.44038	1.65136	1.69579	1.54763	3.27485	3.38673	2.87516	2.52525	3.5889	2.64715	1.02235	2.86922	3.60596	2.86991	8.65153	2.76513	1.10959	2.65057	2.51155	1.73622	1.78966	2.72436	1.76457	3.65515	3.62735	2.80868	3.05907	1.59244	3.1682	1.99234	2.83973	2.62939	2.92374	1.62982	2.55817	1.05029	4.66607	1.28008	2.59125	2.88129	3.08981	1.01292	2.50117
ADAMTSL4-AS2	1.27031	0.902509	0.801584	0.564095	0.713352	1.68432	1.45778	0.609021	1.21221	0.381246	1.40735	1.45211	1.4686	1.5073	1.75653	2.18756	7.79504	1.62638	2.5225	1.08268	4.87734	2.48429	0.924765	2.11757	1.41787	1.16114	3.6356	1.26955	0.782794	2.56504	3.50012	1.67403	2.37982	1.33305	2.50173	1.11565	2.29288	1.47707	1.68005	1.53146	1.85224	0.689383	2.83619	0.994294	2.42628	1.41755	2.35536	1.28933	1.45542
ADAMTSL5	0.393137	0.319822	0.413461	0.324236	0.368112	0.117658	0.704725	0.555681	0.984491	0.473379	1.30811	0.782197	1.26116	0.737684	0.597242	0.813471	0.612273	0.930299	0.711649	0.516251	0.545599	0.766499	0.319822	0.325253	0.341238	0.929519	0.457428	0.821967	0.833544	0.895935	0.154547	0.501599	0.782435	0.357822	0.844423	0.610038	0.451029	0.704219	0.453501	0.821726	0.23384	1.18911	1.32375	0.750126	0.974303	0.814041	0.298622	0.429366	1.08213
ADAP1	12.4521	11.3853	12.2382	11.0657	10.507	16.7033	11.7472	11.5501	14.7362	13.4255	13.5564	18.9799	15.02	9.82746	7.31002	14.5308	8.94922	14.5956	9.17807	13.0017	12.695	11.3895	9.81198	10.634	13.8919	11.1118	8.09305	10.7975	12.1699	14.7718	13.3514	10.2625	16.2233	14.508	13.7497	12.6617	12.3608	12.9195	12.2881	13.3285	9.12182	11.5414	11.3144	15.5488	15.2091	8.17713	9.58631	12.3027	12.0523
ADAP2	2.85777	2.72494	3.08188	1.84158	2.67633	4.13492	1.69091	2.28446	1.53338	2.15672	4.89608	2.59933	2.79998	3.10592	3.90711	3.40156	1.40415	4.52045	2.85896	2.96792	2.69093	1.46156	2.93254	4.63816	2.79117	2.81251	1.14382	2.29868	5.01947	2.03209	3.46594	4.49214	2.26134	2.45791	2.87289	2.69144	4.09818	1.8663	3.07301	1.77844	2.55977	1.33335	4.63004	2.70006	2.92374	3.22286	6.16857	2.94762	4.24782
ADAR	8.90414	7.89714	8.14143	8.33184	8.70906	7.2863	8.72978	7.89028	7.47678	7.75765	12.7004	8.58373	10.0918	10.3584	17.7978	9.21592	5.08108	9.89916	10.3014	9.19048	13.3028	10.8295	8.1948	12.0106	9.67955	9.41474	8.60519	11.5049	12.1831	8.07043	10.9755	13.0388	7.41464	8.83683	7.81687	10.6141	10.7383	9.34029	9.75794	3.33251	10.4353	9.77293	11.7741	11.431	11.5096	11.0388	13.4504	9.53731	16.7832
ADARB1	0.228022	0.393591	0.398747	0.304876	0.543111	0.260777	0.431699	0.527899	0.212304	0.468724	0.583302	0.670865	0.566622	0.746237	1.35227	1.1824	1.07881	1.02028	0.654149	0.631476	0.641866	0.787594	0.610038	0.654149	0.472581	0.713565	0.938018	0.830495	0.812676	0.686028	0.498116	0.644921	0.663632	0.545131	0.517364	0.610616	0.451706	0.447237	0.780895	0.424956	0.715981	0.809113	1.68364	0.563094	0.572058	0.672405	0.854127	0.563585	1.47978
ADAT1	1.684	1.79554	1.90945	1.55349	1.89789	1.88151	1.61715	1.60989	2.19132	1.81842	1.6937	2.84291	2.40387	2.22272	2.27951	2.43204	2.73883	2.6341	2.07772	2.21926	1.58681	2.0595	1.33076	1.57038	1.62388	1.75396	1.92066	1.83981	2.17534	2.22525	1.91484	1.90166	1.85438	1.49272	1.48558	0.942881	2.34679	1.3349	2.25101	2.33203	1.90909	2.21968	1.97543	3.11263	2.40043	2.54678	1.80835	2.7155	2.85689
ADAT2	1.76303	1.39918	1.16296	1.55064	1.6425	1.57884	1.53072	1.62025	1.51661	1.52663	1.19304	1.38704	1.35285	1.25646	1.71833	1.14382	2.11835	1.2067	1.15579	1.10438	1.08767	1.58809	1.14187	1.30305	0.990504	1.09926	1.58403	1.35785	1.24108	1.28801	1.44159	1.42249	1.56216	2.37243	1.40388	1.41893	1.94218	2.02469	1.33389	0.596487	1.24422	1.30927	0.91667	1.1578	1.59285	2.33811	1.67932	1.28063	1.30224
ADAT3	1.94015	1.93058	1.66516	2.04582	1.4393	2.8953	1.34442	1.9879	2.69905	1.80259	2.44513	4.69055	2.9791	1.5837	1.56449	2.1967	0.709162	1.20923	2.16384	2.92194	2.60078	1.02629	2.39676	1.33852	3.08775	1.80051	2.25554	2.03169	2.51559	4.64663	1.86422	1.22219	2.29485	2.13518	1.79895	1.90127	2.21774	2.42441	2.72659	4.17391	2.86175	2.79728	1.80835	1.76593	2.42054	2.13132	1.27767	1.3431	1.14129
ADCK1	1.41237	0.898717	1.20757	1.02148	0.794018	1.21039	0.901615	0.938591	1.63957	1.11282	1.07619	0.939728	0.912124	0.755409	0.801304	0.942665	1.05743	0.901615	0.761718	1.06892	1.06705	0.92221	1.04179	0.88167	0.855694	0.829898	0.860375	0.87155	0.923119	0.994294	0.868101	0.694637	1.03059	0.832179	0.864766	0.376904	1.39115	1.03419	0.988282	1.68616	1.35553	1.09835	1.06786	1.07246	0.966677	0.961257	1.20258	1.43857	0.72383
ADCK2	4.35858	4.65834	3.95976	3.83392	3.73909	7.23236	4.3796	5.08699	5.7208	6.10384	6.63325	6.87832	4.62273	3.10097	2.62014	4.04731	9.04354	3.67548	4.48441	4.36294	4.71141	2.87681	3.7912	3.33251	4.94114	3.58093	3.4582	4.25622	3.74246	5.62363	4.93624	3.11815	5.08108	4.6126	6.03583	4.54505	5.57312	5.97502	4.3437	6.35551	4.57575	3.56978	1.86816	5.36103	5.34604	4.96341	5.21755	3.88872	2.70521
ADCK5	2.83685	2.81462	3.15351	2.50632	2.19382	4.18457	2.99116	2.66302	5.82522	3.32619	3.17102	6.40301	3.71604	1.84125	1.58433	3.09222	3.84485	2.4029	1.97239	2.813	2.87397	2.2011	2.31107	1.98356	4.23169	2.75712	1.98231	2.67081	2.39676	4.46629	3.20182	2.00075	3.54168	4.26946	4.29198	3.45604	3.70324	3.24759	2.5501	3.62221	2.96792	3.15943	1.78932	2.85023	3.11939	3.0214	1.87906	2.62887	2.17488
ADCY10P1	1.01373	0.777227	0.788137	1.2673	1.0208	0.3142	0.888005	0.32681	0.501599	0.495291	0.969799	1.33621	0.654391	0.87307	0.766025	0.779259	2.81818	0.573159	0.657911	1.07689	1.36726	0.516876	0.902963	0.438643	0.490691	0.899034	0.660061	0.963859	0.718651	0.844165	0.486446	0.57153	0.403125	1.29146	0.896401	0.969271	0.822991	1.20536	0.690405	0.759495	0.422455	1.61829	0.727117	0.69016	0.437163	2.14216	0.823551	0.823551	0.456316
ADCY3	2.51463	3.97416	2.47805	1.88151	2.10938	2.74851	2.41191	3.2119	1.78821	2.65273	2.93919	4.65639	3.68794	3.09899	6.70579	7.65003	4.24064	4.8383	3.4803	3.82226	5.55896	3.61587	1.59486	3.53139	3.30949	2.97239	1.3114	4.38194	3.87164	2.58573	3.7876	4.06284	2.92122	1.31576	4.37761	2.45791	2.65725	3.0295	2.64652	3.04034	3.34694	1.24422	7.6524	4.83728	4.46417	3.40292	3.72966	3.02699	6.41269
ADCY4	1.4495	1.76457	1.36099	1.63153	1.33925	1.78966	1.96555	1.75862	1.97239	2.05279	1.9068	2.77622	2.25225	2.19304	2.59246	3.44311	9.54363	3.21724	2.85132	3.56486	2.93193	1.4333	1.30711	1.35033	2.84907	2.27091	1.42532	1.61488	1.02789	4.61454	1.72698	1.37499	1.78624	1.86143	2.26219	1.92738	2.17441	1.58643	2.47039	0.778535	1.2816	2.21653	4.31024	2.6842	3.84139	1.39342	1.97201	0.795201	4.14796
ADCY5	1.11529	1.09172	1.05363	0.789436	1.12158	1.00899	1.07827	1.37499	1.67516	1.78476	1.1842	1.41361	0.938312	1.00467	0.946041	1.15408	2.04788	1.04044	0.661892	1.08213	0.582311	1.44532	1.49873	1.16777	1.26665	1.35441	2.00818	1.36004	1.24398	2.06728	0.994294	0.887251	1.21724	1.45356	1.52363	1.53146	0.893445	1.35553	1.3128	1.32747	0.707575	0.5523	1.8385	0.310793	2.11968	1.28833	1.74546	0.985813	1.84613
ADCY6	10.9396	12.0196	10.8729	11.7472	9.82746	13.9092	11.0588	10.6823	11.3497	10.1292	8.68563	8.25524	7.16103	5.58734	3.20074	6.75238	6.55352	5.93798	6.63029	8.93825	2.62844	8.3426	11.621	7.23727	9.21897	10.5213	3.9503	9.10397	5.43644	8.70055	8.29491	5.75593	8.22547	14.9079	10.8295	13.1632	12.3317	12.4977	6.48782	6.53693	4.78565	4.75973	3.31147	8.21786	9.70228	11.7079	9.60849	10.3738	3.43202
ADCY6-DT	1.05185	0.735658	1.08559	0.728429	0.756331	1.18656	1.40332	1.10056	1.23148	0.843045	1.35653	0.512146	0.416992	1.02253	0.574651	1.19593	8.50937	0.923892	2.45376	0.281947	1.80137	1.07724	0.845296	0.514671	0.817122	0.628243	0.560361	1.02368	1.79593	3.50281	0.710341	0.697347	1.62881	1.15152	2.17441	1.32721	1.00774	1.73189	0.941224	2.36888	1.12071	0.825922	0.606572	0.106005	1.54731	2.61957	0.764018	1.66131	0.412689
ADCY7	1.8381	2.08167	2.52794	1.77342	2.2582	2.33884	1.84505	2.27091	1.99196	2.36112	2.32527	3.99415	3.12869	2.71004	2.64099	2.16339	0.98528	2.43629	3.87336	3.18687	5.09621	1.91118	1.56966	2.39633	1.87208	1.7153	1.07219	2.82415	2.86294	2.11724	2.21493	3.15023	2.07857	2.07137	2.00984	3.18572	3.20233	2.272	3.04495	1.22299	3.46594	1.67724	2.57712	2.83619	2.60444	2.60619	2.56667	1.309	3.50704
ADCY9	3.59605	2.9621	4.64282	3.14667	2.92476	3.83392	3.35168	3.73522	3.44646	2.54724	3.38054	2.59078	3.69298	2.60131	3.19194	3.08421	3.31755	2.99221	3.10398	4.95493	2.1258	3.88635	3.43625	3.17041	3.26684	4.22508	3.86063	4.38879	3.3422	4.04358	4.55432	3.0789	3.71604	3.96047	4.6371	5.14061	3.36801	3.91334	4.19161	2.272	2.47805	1.98187	2.64391	3.64618	4.33017	4.37278	4.04503	3.66176	2.82183
ADD1	16.555	17.9854	15.9492	15.5344	18.0614	16.971	17.4288	15.6493	17.7874	16.8982	18.1655	16.8875	17.9525	16.3128	18.9292	17.2387	11.6812	17.5502	15.2811	17.0888	15.9811	18.0701	18.5984	18.6092	17.4526	18.5876	17.1607	16.3762	17.6436	17.724	17.5945	15.354	18.9918	16.2869	18.5002	20.9831	18.5437	16.2713	16.7489	11.3497	14.4869	13.6439	22.7538	19.0788	19.6615	18.4694	18.316	17.1316	20.1057
ADD3	17.504	16.555	14.9477	20.9342	20.3663	15.0986	20.6513	18.0402	13.7017	14.7802	14.332	14.5814	12.4013	13.6439	17.5502	11.7389	15.2962	14.6449	13.3028	14.1144	10.0473	19.8471	24.1192	18.7721	13.0388	21.5583	30.4013	15.2731	16.5814	14.6808	13.4321	16.8311	17.9638	20.1774	28.7779	23.8067	23.1901	19.6377	8.67378	10.6309	10.3376	23.7368	10.3973	19.4686	14.6744	23.7577	17.4288	20.1354	8.43478
ADD3-AS1	1.05743	1.21039	1.31453	1.23557	1.03001	0.676227	0.70783	1.61958	1.01373	0.715981	1.60131	1.06813	0.847327	0.34421	1.31853	0.574651	3.67243	0.806103	0.782197	1.73227	2.15872	1.56181	1.7931	1.24757	0.875358	1.84158	0.749816	1.01731	1.77396	1.84613	0.460002	1.28769	1.25894	1.64842	2.14316	1.4844	1.48095	1.72664	1.21253	1.56108	0.943682	0.960758	1.34111	1.04955	1.21641	1.25264	0.604595	1.29726	0.913242
ADGRA2	1.69941	2.44608	1.87415	1.40332	1.86175	2.02592	1.8811	1.95784	2.13054	2.48856	3.7792	3.74246	2.441	2.27579	4.67367	4.01931	2.08528	3.73192	2.31788	2.19046	1.62288	2.17842	1.67173	1.93894	2.56369	2.13214	2.18959	2.61309	2.1051	2.90893	2.26134	2.27579	2.42921	1.93141	2.44513	2.31253	2.29076	2.65725	2.00268	1.22606	2.64652	1.18157	4.47912	2.61409	2.43791	3.83146	2.59443	1.38405	4.10087
ADGRA3	7.74524	7.3991	8.56512	10.0685	8.92311	7.09682	9.33195	7.69657	5.58248	6.18124	6.01153	4.17463	4.40886	5.12393	5.71095	4.44987	4.89389	4.98776	4.3237	5.36103	3.08536	6.98231	11.2541	6.0155	5.66244	7.85343	7.16684	7.24327	4.93064	4.47634	4.53219	4.59766	5.25629	8.6076	9.11134	11.0891	7.62052	8.22547	4.58285	7.69101	4.91889	0.850557	4.61829	5.79356	6.32555	9.99297	6.38135	11.3895	2.22272
ADGRE2	0.870167	0.841782	1.14255	0.769051	0.616477	1.18941	0.655646	0.706006	1.04632	0.919713	1.24854	1.14736	1.49776	1.79342	4.74315	2.37791	2.14947	2.47964	2.36202	1.25201	4.17313	0.867538	0.623684	0.934791	0.97467	0.652672	0.686468	1.39381	0.990504	1.15244	1.37644	1.529	1.58525	0.809987	1.26251	0.962569	1.09718	1.20029	1.69881	0.769542	3.20295	0.440652	2.65273	1.78436	2.06595	0.632506	1.75938	0.663139	1.90714
ADGRE4P	0.449817	0.543367	0.639125	0.534071	0.685613	1.13405	0.353161	0.370376	0.541538	0.952916	0.358193	0.807097	0.591672	0.767423	0.568185	0.871826	2.97854	0.651086	0.866455	0.645916	2.15963	-0.518508	0.29448	1.04179	0.869805	0.643846	0.362959	0.193122	0.521135	0.720503	0.392883	0.406968	0.77666	0.789977	0.467119	0.6996	1.03297	0.365083	1.19433	0.469546	0.673676	0.426071	2.1611	0.66092	0.789166	0.280969	0.992154	0.665383	0.424378
ADGRE5	12.3608	13.5758	12.3666	12.8092	11.9964	14.3994	13.1875	15.5902	15.8977	14.9079	17.2387	20.7146	19.042	18.4694	17.5725	17.1074	9.95713	15.9995	19.9098	21.644	38.4632	13.8615	15.8488	13.2721	16.7382	15.7904	9.8149	15.5091	17.8071	18.704	17.4288	16.5814	21.2745	12.13	21.1075	17.5429	16.3128	17.0522	16.9097	12.2731	17.7978	4.72553	13.5564	22.9072	29.6148	15.2811	16.3128	9.5077	21.708
ADGRF1	0.369709	-0.614511	0.157517	0.55439	-0.968264	0.0873514	0.853133	0.828799	0.885952	0.379784	0.191229	0.923892	0.95014	0.410761	0.209508	0.221686	3.0143	0.0608456	1.49156	0.873611	0.761112	-0.258872	-0.134329	0.35169	1.21826	0.264513	0.274928	0.790217	0.267939	0.530835	0.564547	0.393591	-0.167007	0.69323	0.418674	0.378726	-0.0532004	3.35766	0.286192	0.336465	1.20029	1.42445	0.213619	0.288366	1.14045	0.467686	-0.614511	0.954631	0.641411
ADGRF4	1.28348	1.02253	1.12421	1.17872	0.354239	0.520914	1.39883	0.680191	0.854328	0.729287	-0.00947781	0.442014	0.816648	0.590676	0.341675	0.505752	4.47634	0.325253	1.36419	0.886779	0.815128	0.513867	0.573159	0.503879	0.813209	0.218333	0.473379	0.586662	0.841782	0.440332	0.286192	0.508646	0.636289	2.24097	0.177362	2.23366	0.458283	1.4371	0.371852	2.49828	0.597242	0.322355	0.791022	1.101	0.492829	0.407649	0.483097	0.468724	0.385816
ADGRF5	1.78554	1.04955	1.68182	3.07456	1.77605	1.67658	1.23502	1.42152	1.20731	0.799456	1.101	1.15152	1.15062	2.23551	5.71922	4.19958	4.75869	4.06789	1.31158	1.13983	1.53585	1.58495	1.82463	1.7083	1.61676	1.38672	2.42754	1.60168	1.10191	1.36166	0.948319	1.47734	1.99998	1.33621	1.23118	1.32944	1.00952	1.36419	1.56281	0.999565	1.27891	1.56348	6.4329	1.84058	1.97839	1.62811	1.46694	1.75795	3.56307
ADGRG1	4.36746	4.45352	3.67304	4.17463	3.88376	5.94536	6.24417	5.15821	5.73088	5.37498	5.54938	6.11987	4.34794	4.20486	3.09693	4.39476	3.2241	4.43007	3.7823	4.52708	3.52217	4.37761	5.08699	4.16973	4.50255	5.47307	5.01737	4.64471	3.84485	5.84994	4.53506	3.43331	4.6218	5.14061	5.22461	4.83936	5.24861	5.05514	2.71826	5.56181	4.17624	6.5942	2.17361	6.07306	5.45103	6.69628	4.45267	3.85437	4.97945
ADGRG2	-7.72454	-2.99096	0.581212	1.04425	0.665383	-64.0051	0.929279	-0.869974	-14.3517	0.456833	-6.98527	-0.408417	0.306578	0.262314	0.719499	-0.295286	2.01785	-0.385053	-2.87451	-1.34238	0.931354	0.500445	1.11739	0.825922	-12.0889	0.547704	0.478312	0.214201	-0.151377	0.415335	-0.200918	0.989041	-0.0172211	0.156273	0.255284	0.102078	0.129241	0.124362	0.199105	0.322789	0.107392	6.2959	0.336465	0.124362	0.226279	0.0909192	-0.0325628	0.362369	0.302152
ADGRG3	0.947953	0.895055	0.840977	0.969271	0.792518	1.14471	1.05056	0.980245	1.33459	1.11406	1.03353	1.2517	1.20923	1.13863	0.862281	1.10835	1.16169	1.05415	1.1603	1.04839	5.31127	0.807097	0.922502	0.834115	1.16717	0.962843	1.01779	0.822241	0.842218	1.3558	0.970067	0.696634	1.34618	1.33523	1.17317	0.92507	1.16983	1.12981	0.452288	1.23855	1.20142	2.8624	0.958265	1.39342	1.00798	1.24733	0.923619	0.479716	1.41787
ADGRG5	0.4447	0.695841	0.422455	0.441738	0.635666	0.71011	0.421398	0.598453	0.300086	0.57437	0.151765	0.641167	0.482234	0.323464	0.314503	0.729509	0.894855	0.54411	0.322355	0.816896	0.637343	0.250799	0.426402	0.29448	0.413815	0.318649	0.860138	0.311603	0.494041	0.35898	0.285325	0.390019	0.473659	0.393137	0.465536	0.669751	0.530345	0.287366	0.937138	0.510692	0.822721	0.987129	0.53061	0.545397	0.308079	0.5523	0.841231	0.961477	0.463551
ADGRG6	1.37737	1.18886	1.14966	1.55005	1.46633	1.30473	1.14654	1.21039	1.03876	0.712383	1.84335	1.3132	2.71721	4.85951	4.09159	2.35306	2.18715	2.99116	4.11083	2.09992	6.61178	2.65868	2.23642	3.02081	3.88718	2.38793	1.74589	2.17043	3.24831	1.4397	1.64059	4.54416	2.43629	0.872146	1.07302	0.781156	1.55629	0.763262	2.6604	1.65398	2.04426	7.23917	3.42485	5.19912	3.29471	0.929519	1.42813	1.84093	5.77021
ADGRG7	4.15771	1.69333	2.92992	2.55759	1.92203	1.02308	2.05857	0.811633	1.75439	1.6073	1.49567	1.03927	2.6979	1.85269	1.08644	1.51463	1.8465	0.955395	4.19958	1.99998	6.13668	2.76627	1.20891	2.2505	4.23608	1.27031	0.195812	1.37765	2.55354	0.549262	1.59873	3.09693	0.64624	5.57558	1.49448	1.98463	2.40682	1.24108	2.59246	1.15927	3.90306	0.280447	0.576132	5.17215	1.95629	1.27325	2.46906	2.01204	3.09408
ADGRL1	1.40735	1.70528	1.64745	1.29021	2.09054	1.8587	1.5494	2.35662	1.98586	2.48953	1.78336	3.1549	1.55521	1.92321	1.12339	2.82237	0.9591	2.04136	1.87649	2.21326	1.89623	2.50427	1.71564	1.77881	1.94501	1.85305	1.28063	1.87057	2.16515	2.26391	2.42921	1.3954	2.66391	1.64097	2.15419	1.59783	3.07164	2.31294	1.92369	1.46314	1.22033	2.1378	1.96068	1.97656	2.88921	1.74291	1.43248	1.73446	1.81958
ADGRL1-AS1	0.627185	0.913509	1.00923	1.02629	1.11797	1.25457	0.72484	0.935417	0.537565	1.4051	1.2194	0.822241	1.07104	0.786055	0.740909	1.12953	0.559162	0.766499	1.02429	0.566622	1.59983	0.951459	1.12158	0.936841	0.688104	0.982578	0.715708	1.0101	0.980245	0.957377	0.87307	0.780895	1.0453	0.800719	0.933186	1.01731	1.09926	1.12158	0.760524	0.689883	0.69511	1.61115	1.16717	0.98886	0.963859	0.737269	0.900101	1.23056	1.0348
ADGRL2	1.11282	1.49272	1.01046	0.820111	1.38921	1.25978	1.54074	1.42476	1.16169	1.19333	2.53382	2.22936	2.11631	4.25295	18.2361	6.63837	2.58269	9.58631	1.61715	1.32916	1.44732	3.44373	1.57817	2.88171	2.162	2.5685	2.56614	1.45245	2.6416	2.44608	1.8594	3.1384	1.8471	1.10308	2.48485	1.71047	1.53784	2.25225	3.0586	0.611788	2.03968	0.717676	14.603	1.2682	1.94819	1.58884	3.8978	0.635981	4.71031
ADGRL3	0.752544	1.04632	1.14382	0.771319	0.838193	0.765181	0.573159	0.64316	0.500641	0.548226	0.626065	0.455512	0.815405	0.858564	3.67243	1.049	0.813471	1.81734	0.832673	0.52016	0.0858718	1.41335	1.06037	1.31946	0.816648	1.33172	0.3142	0.855388	1.1134	0.651614	0.777958	1.26064	0.757371	0.874171	0.876571	0.774397	1.10779	1.12953	0.805879	0.853339	0.593591	0.959634	2.26858	1.2816	1.3472	1.1824	0.912992	1.11282	0.76269
ADGRL4	1.12421	0.475924	1.3376	1.88394	1.42042	0.829397	0.87307	1.26153	1.57125	0.466433	1.60688	1.17066	1.94871	1.94907	6.82187	3.77707	1.30927	3.80921	2.23076	0.938829	0.745465	1.96231	1.75722	1.28903	1.18656	1.18627	1.89976	1.09792	1.29752	0.926324	0.687774	2.30685	0.95403	0.676785	0.780392	0.355037	0.496919	0.730529	1.00981	0.601975	1.31576	1.71121	8.57739	1.48095	1.5741	1.1254	0.801584	0.997222	4.95601
ADH1A	2.01997	2.77531	1.92775	2.746	2.01819	2.43969	2.76115	2.43927	2.2217	2.53968	3.30878	3.13454	1.77961	2.59571	5.4585	1.67545	4.72739	3.6922	2.29445	2.92732	1.76123	4.23678	3.07232	5.68648	3.06098	3.73909	2.7791	2.82525	4.12549	2.78479	1.93141	1.76123	3.37506	2.11631	3.9855	2.76627	2.26627	3.3585	3.08015	3.06986	1.61794	1.77272	6.43491	0.334513	1.78892	1.77525	7.3991	4.69876	2.88457
ADH1B	9.21592	11.4744	7.44021	7.35098	10.702	9.58312	9.32153	12.1547	9.36533	10.9795	17.2193	14.327	9.90715	12.5992	27.1316	14.8091	14.8508	22.2694	7.17946	12.7004	7.07066	30.8989	15.02	37.6031	14.1271	22.4548	17.6772	9.71644	20.594	12.4698	9.31585	9.05473	16.6739	2.77212	18.8568	16.1871	10.5138	11.9818	15.8217	10.5797	7.23389	0.469238	43.3022	2.99461	4.65947	8.27727	42.7872	6.94339	26.1307
ADH1C	79.3606	87.1184	65.5772	107.999	80.7495	90.6373	79.5697	63.3361	79.7516	74.5682	51.1966	80.7495	43.0645	45.9567	35.3875	45.0324	118.614	53.3235	38.828	69.1846	49.14	71.1416	102.168	72.7126	48.3838	61.4077	54.2494	70.4284	42.6631	79.11	51.1966	61.2792	54.763	131.086	92.1902	53.0081	84.5572	94.5717	8.53522	53.2318	37.7042	174.173	-3.92193	24.317	54.4699	49.2349	60.253	245.734	-13.027
ADH5	20.0417	23.3145	19.3486	24.9436	22.5568	23.0503	23.0659	23.6787	22.927	23.0503	22.0943	21.8216	19.1013	19.5948	26.1307	19.8018	19.2127	22.6731	16.3762	19.7735	15.7124	25.5344	21.309	25.6037	19.9347	23.9693	21.66	21.4684	20.4926	21.4506	18.8568	20.0417	24.7998	22.0943	31.7059	19.5032	20.2263	21.4684	19.5133	21.2575	25.4166	10.9755	28.7473	22.7057	12.4797	24.508	21.708	30.5372	24.761
ADH6	3.3003	2.22121	3.32675	3.07232	3.72347	2.30184	3.15749	1.83041	2.73842	2.89787	1.65968	1.56561	2.09426	0.981617	0.785047	1.19433	5.22461	1.58713	1.23696	1.83546	1.35285	2.03252	1.91395	1.78624	1.59635	1.61869	1.31729	1.59598	1.37085	1.53409	2.31484	1.32853	2.78805	4.39219	2.06595	1.68584	2.33242	1.81112	2.19801	2.46951	2.3807	0.252507	0.443467	3.36287	0.989041	2.76627	2.58269	5.11328	0.877342
ADH7	-1.56783	-2.23501	0.439252	-1.47832	-2.99096	-1.00779	-1.74482	-2.27718	-0.113038	-1.41853	-4.27195	-0.140162	0.398106	-0.270177	0.278297	-2.15544	4.70076	-2.61993	0.117658	0.755409	0.0682988	-0.227384	-6.47347	-1.59531	-0.0357004	-0.164126	0.652922	-3.79841	-3.92193	0.266695	-3.35699	-7.98001	-0.490918	-0.143876	0.0755324	-0.816045	-0.455807	-0.214522	-0.0301001	0.0494496	-0.485083	7.93585	0.191229	-0.312099	0.0659342	-0.448673	-1.28275	0.129241	0.112674
ADHFE1	1.21129	1.38209	1.23981	1.80373	1.35913	1.49196	1.54731	1.36037	1.19836	1.60612	1.70444	1.35346	0.670045	0.828291	1.06471	1.06615	3.48542	0.677738	0.75037	1.9669	1.14874	1.44322	3.07164	2.24856	1.59912	2.92421	5.55411	1.18157	1.06993	1.65726	1.14912	0.69443	0.520395	2.90281	3.63791	2.29596	2.55646	2.3934	0.473973	1.03626	0.965828	3.38124	0.782435	0.570673	0.622395	1.33693	2.43059	1.68906	0.54896
ADI1	10.5984	10.2548	10.9714	10.4774	9.27794	9.15854	10.3412	10.0626	10.1796	9.81198	8.90695	8.20832	10.5242	10.7229	7.09836	10.3738	9.12765	10.4917	9.40414	9.25162	6.16704	11.0101	12.7696	10.602	10.7354	10.3079	8.45163	8.68563	10.3144	10.2853	7.64399	9.71843	10.0845	13.675	9.62604	8.55609	10.9354	14.0219	7.66209	13.6439	9.00211	18.9799	8.82292	9.97772	8.31156	8.39508	7.60261	7.46021	6.33351
ADIPOR1	18.0701	18.0614	16.0347	17.1521	18.1243	15.3609	16.7937	18.9918	17.736	17.9638	18.6342	17.6657	15.6422	17.3452	16.1379	16.7033	26.6796	16.3214	16.7382	16.1966	18.7879	17.6544	18.5685	17.1607	20.5501	16.6109	22.2157	17.124	15.2811	18.3554	18.9918	16.9916	17.3772	17.4288	20.7755	17.3772	19.7601	18.1762	17.7775	21.5583	19.042	17.4186	16.3941	17.8384	21.0905	19.4686	16.4036	15.9144	15.3756
ADIPOR2	15.1223	14.3025	18.6092	15.7904	15.1291	12.4977	12.7413	14.093	11.5965	11.9636	13.7994	10.1267	13.1732	14.6675	12.3765	12.2312	22.8522	16.0692	15.9219	16.1134	10.9046	15.9596	14.931	16.4684	13.8853	13.2776	18.6825	14.6744	14.4942	11.0341	16.8033	14.7957	16.6009	13.0017	13.6608	12.6506	15.9995	12.7523	19.9484	14.931	11.7426	29.0197	13.0323	12.3866	21.8216	10.1606	11.9313	16.0241	9.80245
ADIRF	10.2625	7.85538	8.35486	8.37133	11.7426	14.3619	8.6388	8.00291	11.5588	14.2584	8.35204	4.62845	3.70245	5.28834	3.40422	8.67378	1.96359	7.08731	5.06077	6.78218	7.8248	3.21667	5.1636	6.34495	6.83107	5.75449	12.3371	4.77143	4.54505	7.46231	2.92194	3.0275	4.76635	8.1573	6.83272	7.33531	2.69853	7.63127	1.36166	7.87933	4.64471	6.32696	8.10606	1.07958	9.71644	8.45624	6.47284	26.7545	8.61484
ADK	2.38983	1.75862	1.76085	2.36694	2.12318	2.424	1.25578	2.39248	1.47288	1.87688	1.28488	2.01116	2.05055	1.65037	2.60078	1.75439	3.65567	1.96025	1.87798	1.0948	1.52335	2.76326	2.05905	2.24938	1.9894	1.33364	3.78842	2.43838	2.32027	1.59635	1.76052	2.48856	2.76781	1.82693	1.91652	1.4322	1.15179	1.47978	3.0961	4.85688	2.85414	1.08039	2.69144	1.47159	1.86143	1.16	1.53585	2.46167	3.60113
ADM	9.44316	8.64124	8.39508	7.25706	5.17334	9.46672	10.3112	15.875	12.4631	11.1617	15.0916	16.9316	18.8949	26.8441	13.3784	20.6099	15.8659	14.6744	44.3853	21.309	37.4249	8.04293	10.5447	6.28495	29.6148	6.64278	4.32711	18.5335	9.67433	29.4673	19.8139	7.84187	12.6506	6.42102	7.35282	2.99269	13.7017	21.6756	33.0517	22.2694	34.3536	5.07576	9.35915	15.5981	18.0187	9.61804	9.57548	1.98657	14.9826
ADM2	0.233036	0.168601	0.384817	0.0797771	0.20014	0.359477	0.520395	0.427384	0.503046	0.0143792	0.622956	0.771775	0.182681	0.727947	0.163521	0.429043	0.412689	0.44783	1.04554	0.121482	0.371121	0.401282	0.223251	0.523868	0.608094	0.390659	1.35947	0.55439	0.159853	0.799701	0.752268	0.538274	0.633874	0.399863	0.873332	0.279389	0.238409	0.262807	0.775703	0.967479	1.11935	0.932156	0.406528	0.775398	1.26782	0.271274	0.326482	0.391512	0.438643
ADNP	6.18421	6.51117	5.93083	6.75775	6.53834	5.14195	6.22453	6.11482	5.11023	5.24737	5.93948	4.53603	5.19027	5.65538	6.69085	5.09832	1.62108	5.51513	5.66117	4.87734	4.34286	6.58607	6.70698	6.40689	5.42452	6.74505	8.47815	5.45737	6.18421	4.89208	5.36103	6.34946	6.34133	5.89027	6.72937	6.9862	6.6608	5.42659	4.92828	3.77429	4.90631	7.4522	4.96447	6.74505	6.55016	7.53117	6.19591	5.48051	6.7923
ADNP2	2.25274	2.69567	2.59294	2.80579	2.35988	2.28002	2.57276	2.43684	2.7415	2.54775	2.91788	2.25638	2.16254	2.98762	2.65522	2.6172	1.98902	2.29445	2.31609	2.43838	3.47887	3.39029	2.93128	2.43544	3.06861	3.07456	2.89282	2.68106	2.29026	2.38229	3.07504	2.98008	2.8953	2.2217	2.65273	3.06642	2.57363	2.47039	3.04034	2.34325	2.1696	2.5206	2.03381	3.19052	4.93714	2.73842	2.82237	2.73657	3.59344
ADNP-AS1	2.07904	2.42628	1.72083	1.8471	1.00556	1.34251	1.31994	1.0016	2.28301	1.46376	1.47585	2.62201	0.991616	0.730001	1.24603	1.16872	1.27919	0.201714	1.14129	0.469238	1.16872	0.901927	0.97779	1.601	0.936841	1.71365	1.1081	1.33108	0.689643	0.966985	1.00021	0.827756	0.972336	1.67897	1.50157	1.61794	1.39086	1.68906	0.938591	1.22103	1.29121	2.70521	0.741143	1.05029	0.899034	1.32721	0.991903	1.86297	0.968256
ADO	2.51315	2.28243	2.06089	2.47039	2.43157	2.30882	2.89282	2.08167	2.35217	2.55456	3.0848	3.8406	3.36344	2.54969	4.16305	2.57183	0.498442	3.56434	2.59125	2.22568	3.00217	2.42818	2.56715	2.78198	2.53481	2.37094	3.54894	3.10213	2.77862	3.60736	3.02587	2.86509	2.51507	1.9894	2.76513	2.28402	2.70762	2.97239	2.36831	2.05548	3.32192	2.55395	4.21398	3.56559	3.26741	2.95651	2.6416	2.30226	4.06468
ADORA2A	0.30593	0.392619	0.417326	0.295333	0.393137	0.409055	0.392224	0.418674	0.376092	0.526863	0.283959	0.463551	0.374915	-0.0555901	0.257087	0.350948	0.417961	0.387388	0.383098	0.260349	2.79785	-0.0139235	0.217474	0.119029	0.237116	0.309346	0.419499	0.38092	0.364233	0.300594	0.220347	-0.277889	0.0351092	0.38092	0.454067	0.681215	0.37074	0.378393	0.414147	0.437163	0.774397	0.781156	0.544336	0.356273	0.321869	0.502224	0.421071	1.02368	0.736503
ADORA2B	1.31576	1.03419	1.81618	1.64286	1.37821	1.24627	0.670045	0.515525	1.92414	1.02002	1.145	1.37821	2.24057	1.5716	1.1749	1.56145	2.44149	1.58337	2.74808	1.39237	0.868638	1.23318	0.648328	1.18297	1.49811	1.16506	0.317909	2.27091	1.41956	1.06392	1.77238	2.13875	1.96555	0.629135	1.60063	0.826955	0.492829	0.955395	1.57306	2.64282	1.87454	0.488063	2.15206	1.08323	2.74527	0.970564	0.895935	3.22698	1.90945
ADORA3	1.82613	0.806103	1.77308	0.917904	1.5837	1.93815	1.07935	1.20757	1.30277	1.25423	4.27516	3.35228	0.966985	1.72217	3.8743	1.11797	1.10001	2.17754	1.0064	2.83367	1.78476	0.665088	2.03522	2.77212	1.48525	1.66452	0.909745	1.12506	5.46109	1.89269	1.0829	1.44732	1.89976	1.309	1.22482	0.462922	2.4029	0.331008	6.51469	2.04788	0.151765	0.958554	7.58608	0.515814	0.740909	-0.435565	1.53439	1.50494	1.5366
ADPGK	4.73251	4.41391	4.50753	4.72359	6.00723	5.13904	4.66532	5.49948	3.99918	4.6967	3.68166	3.56701	5.32688	5.73996	8.62659	5.63446	2.80191	5.89845	6.06473	4.78847	7.55431	4.54762	4.7151	5.1359	4.40121	4.57372	7.51734	5.05835	6.22581	3.87257	5.03515	5.41815	4.45352	5.41575	4.57787	5.01947	4.45859	4.85688	5.43315	3.23881	5.8915	7.11139	7.90098	5.38533	4.27302	5.48762	4.9026	4.50753	8.04058
ADPRH	0.634371	0.728183	0.700379	0.792201	0.683236	0.868638	0.708579	0.69443	0.563872	0.63679	1.12274	1.12096	0.778535	1.0145	1.57528	0.943434	2.92122	0.847075	1.28223	1.22606	1.66048	0.656871	0.570458	0.978915	1.0987	0.605115	1.25934	1.02504	0.829639	0.82725	0.901328	1.13922	0.638815	0.622956	0.794984	0.92131	0.679188	0.503306	1.10533	0.538274	1.38888	0.682723	2.41322	0.915826	0.855114	1.16478	1.44972	0.487336	2.15628
ADPRHL1	1.0948	0.481629	0.760305	1.21189	0.652922	0.864313	0.836268	0.946565	1.8471	0.718465	0.702076	1.13128	0.894441	0.707575	0.32681	0.890633	2.68979	0.664222	0.518697	0.590676	1.28039	0.64624	1.5366	0.767423	0.619533	0.773412	1.03595	0.603751	0.781156	0.807998	0.888252	0.453805	0.756666	0.983115	1.54437	1.09172	1.83509	1.04955	0.373847	2.77091	0.798066	0.853133	0.3142	0.91114	0.945528	0.511875	0.69016	1.78215	0.183393
ADPRM	1.48665	1.25105	1.99571	1.92293	1.74435	1.04742	1.7256	2.04704	1.69295	1.05209	1.05301	1.12158	1.25708	0.962017	1.6132	2.05857	0.760305	1.1609	1.78853	1.56181	1.06471	1.71295	1.68432	1.60378	1.51935	1.6991	2.8172	1.58995	1.27677	1.64957	1.96068	1.71931	1.27101	2.18073	1.83041	2.06214	1.93537	1.11191	0.877965	2.8573	1.78892	2.27731	1.55416	1.96104	1.42504	1.60851	1.46015	1.24448	1.15033
ADPRS	4.73534	4.29095	3.49877	4.85132	4.35138	5.91194	5.29179	5.65101	4.09408	7.1904	4.99484	6.50122	7.37064	7.80848	5.03611	6.40177	4.85769	6.05767	5.77021	4.63004	8.94576	5.22461	5.30753	4.15961	7.23071	3.74003	5.67134	6.56365	6.98812	8.6929	5.79486	6.44045	5.65101	4.37625	6.66451	5.05165	4.45755	6.87832	5.75593	4.76453	7.87086	7.64585	7.74149	4.32711	6.33351	4.73336	5.12734	3.77273	9.31873
ADRA2A	2.47141	3.45674	3.33073	3.41158	2.97066	3.10097	1.58884	2.34189	2.83914	3.71112	1.79028	1.26665	4.43007	3.00217	1.02002	3.09647	2.05824	1.60773	2.66916	1.51531	1.9068	2.02195	1.7744	1.35227	1.94975	0.943933	12.6349	2.49828	1.44003	2.03381	3.45068	2.38229	1.71087	2.21102	1.35227	1.52799	0.568661	0.713774	2.10783	2.162	2.73883	5.71794	0.584182	3.03117	4.07483	2.59883	1.39237	13.3944	2.61571
ADRB1	0.633041	0.286467	0.374231	0.460002	0.449174	-0.606737	0.403828	0.596234	1.07881	0.656317	0.323464	1.19407	0.542293	0.560613	0.54411	0.395754	0.488331	0.0118555	0.246681	-0.0729415	-4.27195	0.463551	0.14049	0.382326	0.166632	0.276308	0.708332	0.429043	0.425292	1.05235	-0.159716	-0.798152	0.227034	0.383813	0.661201	0.882512	0.384817	0.991616	0.689883	0.448691	0.294016	0.421398	0.518159	0.214768	0.69347	0.49641	0.472811	0.509518	0.980004
ADRB2	0.665383	0.274519	0.512997	0.449567	1.00952	1.12158	0.616965	0.474275	1.30678	0.696076	0.601475	0.449174	1.2548	0.634371	0.455754	0.151765	4.10851	0.694902	1.14382	0.124362	1.07508	0.468028	0.481629	0.855114	0.247589	0.701596	0.603283	0.602238	0.207385	0.962569	0.551461	0.480516	0.516876	0.370109	0.520395	0.474873	0.789166	0.632249	0.577353	0.852388	0.706292	4.5786	0.708882	0.487336	0.378393	0.299695	0.315965	0.597722	0.619702
ADRM1	9.10098	8.01124	7.38186	7.01715	7.54089	8.05901	6.17828	8.71487	9.59751	8.66292	10.507	11.022	13.1941	12.0803	11.3287	11.5542	11.1081	13.7307	11.1695	10.8051	15.2495	9.00211	6.12981	8.50274	9.8149	8.14813	6.53541	10.8775	12.2628	10.3014	10.3926	9.47272	10.2751	6.18874	8.97389	7.36862	9.02377	8.52989	13.8853	10.5367	13.4831	11.6133	16.7126	7.20997	9.12182	5.88715	8.17467	6.52967	12.4898
ADSL	3.13639	3.22825	2.91123	3.1293	3.81872	3.13639	3.47737	3.3617	3.04163	3.45358	3.93665	4.04291	4.03014	3.23619	4.17624	3.44924	5.12393	4.12851	2.7155	4.97839	3.34814	4.2386	3.33883	3.83232	3.30091	2.67246	4.42736	3.40692	3.9864	2.9226	3.82095	3.89535	3.64218	2.74087	3.26741	3.00934	3.20182	2.82078	4.40949	4.8803	4.99345	3.34814	4.76635	3.81783	3.42838	3.42161	3.19194	3.41645	5.7371
ADSS1	0.976626	0.700846	0.886234	0.307099	0.565792	0.980245	0.313367	0.672164	1.1587	0.941834	0.885526	1.25867	1.29485	0.979424	0.785851	1.53693	1.33364	0.628878	0.894693	0.469546	1.62187	0.577613	0.806103	0.831599	1.13896	0.877653	0.835508	0.215397	0.649472	1.97656	0.787594	0.603059	1.08411	0.317558	0.805879	0.517644	0.702275	0.717949	0.686028	0.826955	0.883356	2.0078	1.24398	0.70783	1.05266	0.685048	1.30613	0.768239	1.58995
ADSS2	7.80639	6.64127	5.97654	7.87342	6.56522	6.45713	7.33708	6.93751	7.67959	6.87832	6.10197	8.01544	7.1423	6.83272	7.99816	6.29727	7.02416	6.67094	6.85819	6.40476	7.39138	6.93121	6.10197	7.1423	6.36686	5.86098	7.98991	6.53109	7.01274	7.65995	6.46996	5.96168	6.36595	6.27738	7.21373	6.57821	6.26864	8.30333	6.69793	6.90569	9.15254	6.53693	8.12827	8.06394	8.05901	8.29911	5.5641	9.24569	6.15634
ADTRP	13.3072	12.5321	13.0805	11.5138	13.3898	6.57956	10.2509	6.06312	6.90569	9.98358	8.76721	4.84779	10.4417	9.0413	2.18863	4.66532	5.40604	5.82387	10.9636	8.31914	4.64868	4.32711	7.10253	7.96315	12.8714	8.87416	2.37145	7.03157	5.71794	7.23917	10.4058	10.1769	10.1606	13.6679	7.61016	9.1408	8.12827	10.1231	12.3476	11.2332	10.0589	8.29911	0.786749	6.07161	5.81358	4.30565	10.6667	15.9492	1.21641
AEBP1	7.55632	11.5702	6.47663	4.79793	8.4215	9.84611	6.62002	15.0284	9.17265	14.7028	19.4457	22.9432	15.9671	18.3069	43.0645	24.9436	10.8775	20.8341	11.7079	9.66508	4.4122	15.9219	9.04354	13.1687	18.6934	11.6	4.905	14.9477	12.2166	26.8913	12.0972	12.458	12.0061	8.28972	10.1354	9.62604	12.1789	13.7173	7.84187	2.8635	12.1457	2.5217	39.5956	13.226	13.5937	17.2915	25.015	5.82772	29.8402
AEBP2	2.15872	2.78962	2.03743	2.94102	2.65107	2.43245	1.93495	2.23778	2.80243	2.58624	2.58112	2.98601	2.33644	2.15672	3.4312	2.80191	0.933186	2.53382	2.22006	2.14088	2.17612	2.83431	2.59671	2.38889	2.14458	3.17649	2.75918	2.63644	2.2748	4.28765	2.2748	2.1696	2.14088	2.46167	2.76275	2.41884	2.66195	2.49192	2.21968	1.68144	2.29596	2.37581	2.73196	3.17164	3.21917	3.02418	2.68562	3.1826	3.17649
AEN	1.2424	1.19836	0.740109	0.863794	1.25578	1.40451	0.832673	0.95014	0.622658	1.0421	1.74364	1.76417	2.38646	1.86855	2.71672	2.37534	3.09693	2.43006	1.96989	1.52407	1.78405	2.15825	0.69511	1.18072	2.24145	2.17938	1.51004	1.26782	2.11546	1.13597	2.40682	2.48144	1.75064	0.544879	1.11314	0.853339	0.929519	1.66286	2.23965	1.10898	1.90875	1.19304	3.37183	2.05701	2.19421	1.95629	1.49567	1.13092	4.12376
AFAP1	2.96614	3.85764	3.16088	2.83914	3.60868	2.98068	3.5193	3.6151	3.27485	2.71863	2.92865	3.36344	2.63804	3.11136	4.03301	3.2566	2.3807	3.07349	2.55929	3.27422	1.63359	3.80721	3.38543	3.53674	2.84225	3.76333	2.11459	3.40082	2.83054	3.88294	3.0789	2.61021	2.94473	3.99694	3.18727	4.50447	3.25894	2.90107	2.33341	1.97028	2.65107	1.57236	2.49587	4.13778	4.5768	5.74289	4.11174	3.78299	3.07456
AFAP1L1	0.445396	0.268865	0.416707	0.617206	0.44783	0.454638	-0.0325628	0.248208	0.426071	0.711093	0.514133	1.54109	0.722798	0.577859	1.1847	1.20115	1.09315	1.08072	0.525471	0.954631	0.454638	0.326482	0.326482	0.360422	0.528783	0.620043	0.594449	0.655646	0.160879	0.386111	0.00661222	0.376567	0.461697	0.444056	0.572058	0.521497	0.415018	0.526095	0.560952	0.478595	0.372186	0.988282	1.82613	0.647656	0.605115	0.485357	0.270742	0.825418	0.978657
AFAP1L2	1.72635	2.78024	1.30277	2.17612	1.90166	2.57798	2.74706	2.35396	1.78336	2.81462	2.62545	2.16621	3.49767	3.14202	5.54567	4.86707	5.84994	4.56479	3.06986	3.30415	2.32737	2.88171	2.0224	3.35228	3.83706	3.39174	2.88332	2.99331	2.36433	2.73924	3.40905	3.20474	2.65522	3.77095	2.91962	2.07999	1.39724	3.71974	2.93611	1.30865	3.1682	0.60432	4.95195	5.07039	4.20595	3.2459	2.40635	2.35071	6.07424
AFDN	13.2332	13.6552	13.5702	15.875	11.5501	11.7168	14.2948	13.9246	10.4709	10.9354	11.5372	7.32334	11.5138	11.3628	8.03864	8.66537	6.51651	9.56069	14.194	13.0068	9.36182	14.5437	16.2797	13.3182	11.3853	14.9754	12.0196	12.415	11.7838	9.22141	11.3755	10.452	13.4321	16.4953	13.2553	17.6903	17.3664	15.3756	11.2704	9.35915	8.90946	9.13578	6.8263	11.1376	15.4888	16.1966	12.6072	10.0402	6.15094
AFDN-DT	0.976898	1.07166	0.83188	1.07566	0.611471	0.73961	1.00307	0.675424	0.736503	0.950953	0.986849	0.933456	0.353161	0.26533	0.238409	0.461358	1.09121	0.0946323	0.706991	0.719499	1.35482	0.625228	0.851846	0.635666	0.898396	0.781386	1.37334	0.616736	0.26533	1.37085	-0.0199214	0.321453	0.973094	1.82661	1.13483	1.33008	0.885952	0.931354	0.388863	1.44189	0.200946	0.975486	0.326482	0.783908	0.783571	0.870763	0.497892	0.769782	0.363248
AFF1	7.34495	7.02766	8.54202	8.63113	8.13698	6.22453	9.67955	7.47257	6.08774	6.47824	7.51734	2.91005	4.97535	6.83432	7.93585	4.91776	2.60329	6.31802	8.28722	6.08774	6.109	8.06736	10.4846	8.63113	6.04914	8.99472	11.5211	9.76405	6.66451	3.52765	6.95758	7.69478	7.65768	9.52731	7.02997	11.1118	9.47577	7.58976	6.07161	4.14223	4.74604	7.37973	5.48862	7.51734	8.05551	8.62659	8.71487	8.57406	5.54063
AFF1-AS1	1.33964	1.84613	1.82661	2.63909	1.27392	1.15481	2.88171	1.80137	1.71862	1.40595	2.02946	2.32961	1.26923	0.675424	1.24536	1.34942	3.51788	1.09556	1.58463	1.36419	1.28656	1.29146	1.73517	1.36099	1.20891	1.31972	1.1922	3.01783	0.927956	3.01953	1.18627	0.974968	1.5741	2.9083	2.01405	1.98623	1.81385	1.90875	0.873332	1.81656	0.476162	3.05264	0.665088	2.00935	1.76085	1.87571	1.62784	2.39859	0.599424
AFF4	7.3991	6.40689	8.55355	8.3901	7.72334	5.34144	7.00158	6.61024	5.32938	5.65968	7.33878	4.75775	6.26093	9.04354	12.7111	6.37061	2.51358	7.50458	8.39249	5.9405	7.11895	8.57406	8.22044	7.72334	6.74302	8.03227	10.6937	7.57414	6.95758	5.40249	7.0524	8.22547	8.21277	8.11205	7.44432	9.06271	10.5272	7.79349	7.90098	3.97176	4.50165	8.15513	7.82923	7.40623	10.6376	6.28495	6.74128	9.23316	5.49948
AFG1L	0.650537	0.345437	0.710341	0.503879	0.425292	0.327134	0.462582	0.594449	0.35898	0.444056	0.382665	0.495291	0.500979	0.396068	0.537802	0.325994	0.445693	0.545131	0.199105	0.418674	0.690405	0.535664	0.535308	0.495537	0.339292	0.573159	0.655152	0.244007	0.584182	0.510334	0.325574	0.392224	0.702275	0.757371	0.618036	0.380541	0.743179	0.60432	0.623684	0.829898	0.580961	0.651086	0.511551	0.281366	0.533484	0.438908	0.660061	0.90694	0.381246
AFG3L1P	2.06395	1.61643	2.25554	2.3959	2.08127	2.29596	2.35861	2.13875	1.77926	2.15332	1.70007	1.32853	2.46848	2.62647	2.58314	1.90487	0.522114	2.8829	2.3535	1.89664	1.49156	3.1682	2.37879	2.55456	2.1128	2.30184	2.09992	2.13518	2.49038	2.28243	2.46531	2.60935	2.04183	2.36345	2.24811	2.2432	3.12257	2.87976	2.94592	1.1578	1.86971	2.63134	2.77212	1.82348	1.95672	1.99926	2.36202	1.85505	2.61169
AFG3L2	18.8949	17.6349	18.4001	19.3096	19.5538	20.8949	17.8384	19.2678	21.4506	18.4313	14.8645	15.606	15.4323	12.0523	11.7515	14.153	12.7842	12.1699	11.4354	15.5902	10.9948	17.3558	20.8779	16.9916	15.1775	15.8217	15.6333	14.4795	14.2076	15.5639	13.365	12.1158	15.5981	20.5205	16.961	18.0101	23.4466	18.4001	13.1875	19.123	11.5921	7.81328	9.17265	13.8347	19.2533	20.4926	18.4087	28.713	11.0891
AFMID	3.80404	4.0589	2.74755	4.16869	4.12237	4.777	4	4.39301	3.74406	4.09408	4.50656	6.2646	4.70937	5.37743	2.84158	4.51302	9.18435	3.78691	4.83599	3.42052	3.69984	4.5967	3.5913	3.69984	5.53581	3.85278	6.37535	4.05436	3.87994	6.63325	4.89299	3.44175	5.0651	3.81145	5.01836	3.96305	3.21314	4.36294	5.48634	4.02947	7.08359	5.11685	3.67614	4.35138	4.89299	5.82387	3.72808	2.78539	4.72359
AFTPH	10.8933	10.9164	11.3804	13.0805	10.3253	9.51065	11.31	11.621	9.92643	10.4846	9.75482	9.29405	9.80546	10.5984	8.77764	8.34934	8.6222	9.98681	11.673	8.9334	9.84007	11.0657	11.8801	11.4664	10.6531	12.7742	13.4255	9.90166	9.92643	10.4151	9.73626	10.5873	11.7741	11.686	11.0891	12.3371	14.5739	12.3809	10.4058	10.1672	9.53401	10.2625	4.46417	11.6989	13.0637	13.8134	12.2262	12.8858	6.9345
AGA	5.07375	4.47634	4.26872	4.02252	3.03627	4.50958	4.22771	3.93862	2.74325	3.85846	3.79575	5.8648	4.168	3.33396	3.00217	2.67877	4.83381	2.70227	3.18572	3.10462	3.92385	3.23677	3.77095	4.77802	4.21496	3.71669	5.36387	3.51209	2.65725	4.32532	3.0586	2.9656	2.87927	4.43778	4.03076	3.76417	3.94177	4.9734	2.78593	5.65101	4.14796	6.43671	3.37337	5.72962	1.95162	5.01323	3.2241	2.53481	3.34694
AGAP1	2.87681	3.08822	3.68483	3.49438	3.09156	3.1298	3.25091	3.05153	3.27365	2.76823	2.58468	1.44532	2.09825	2.21558	1.79798	2.11241	1.42069	1.76872	2.26044	2.05055	1.1171	2.71917	3.55445	2.73463	2.36482	3.37436	2.10903	3.17857	1.99196	2.25367	2.5457	2.15963	2.36579	3.12544	2.70896	4.03146	2.7637	2.80393	2.37581	2.54609	1.74546	1.67221	1.23947	2.97622	3.90711	3.41043	2.88025	3.94461	2.01533
AGAP10P	1.17763	1.37578	1.30029	1.62108	1.5366	1.30553	1.69055	1.28769	0.655152	0.682163	0.775182	0.995146	1.00259	1.1081	1.64319	0.652151	1.83243	1.10164	0.835042	1.61061	1.41101	1.46633	1.35004	1.02556	1.15	1.46467	0.970919	0.965828	1.60496	0.543843	0.875949	1.10308	1.37947	1.78695	1.46409	1.93384	1.63814	1.47492	0.987658	0.877108	0.819277	2.6303	1.02339	0.872146	0.882171	1.14763	0.880393	1.0513	0.914272
AGAP11	1.55799	1.98869	2.05016	1.74738	2.0957	2.26767	1.86259	1.59486	2.40836	2.10295	1.37947	2.33884	0.95403	1.23421	0.868638	1.15481	2.45432	1.22103	0.926672	1.87649	1.47349	0.90455	1.32781	1.66242	0.965828	1.5676	2.69304	0.915257	1.09369	2.0654	0.773609	0.707284	1.21129	1.84794	1.478	2.06159	0.851024	1.80137	0.57829	1.63224	0.998639	1.97417	1.59843	0.484689	2.11585	1.76593	1.27677	4.58844	1.88305
AGAP12P	0.982368	1.04146	1.51774	1.09259	1.00092	1.14937	1.05988	1.45356	1.0775	0.853339	0.914768	1.46659	1.32529	1.33823	1.36419	1.1758	2.52841	0.742762	0.440652	1.0064	0.933456	1.71898	1.39027	1.13351	1.05825	1.33653	1.87296	1.00331	1.95828	1.02175	1.22676	1.32442	1.66986	1.62685	1.52765	2.44914	1.68866	1.50635	0.879029	0.682163	0.567327	3.41706	0.922502	0.568902	0.729509	1.21164	0.87155	1.33887	0.993754
AGAP1-IT1	3.06537	2.62939	3.85607	4.90631	3.84635	2.05548	4.36902	3.61218	3.61375	6.12981	2.41929	9.02642	2.68673	2.33015	2.01712	0.909745	0.703287	4.35928	3.56307	3.74003	-6.28408	4.82827	5.08401	3.42908	2.10818	3.65356	0.362668	4.16065	2.71412	1.82574	2.5343	4.41856	2.88387	3.14094	4.01022	4.12688	2.76115	2.68311	2.13343	5.45487	2.50891	7.49386	1.69941	2.85639	3.91334	2.76728	2.51208	3.16516	1.73189
AGAP2	0.401282	0.455754	0.473973	0.378726	0.509165	0.290666	0.320706	0.549803	0.538274	0.606572	0.309674	0.893933	0.649795	0.638815	0.578844	0.686952	1.42312	0.59575	0.828505	0.446024	1.39852	0.204695	0.367389	0.461032	0.5523	0.363248	0.378726	0.570219	0.53061	0.540396	0.783272	0.61929	0.416992	0.371121	0.346595	0.625451	0.729717	0.278818	1.0338	0.457704	1.04013	0.860618	0.84502	0.981868	0.616965	0.493803	0.548463	0.690405	0.858564
AGAP2-AS1	0.419234	0.932416	0.391907	0.475418	0.490457	0.621791	0.490977	0.44783	1.09398	1.31246	0.428184	0.403828	0.862729	0.741635	0.696076	1.42703	1.13652	0.941556	0.779511	1.04505	1.1416	0.315562	0.440092	0.67726	0.64316	0.593179	0.443467	0.635666	0.616477	0.492829	1.21753	0.429366	0.502769	0.303895	0.786749	0.447557	0.486446	0.384176	0.673913	0.987129	1.22734	1.05056	1.7669	1.05442	0.59185	0.497892	0.471921	0.574133	1.38152
AGAP3	2.75967	3	2.86598	2.5211	1.9615	2.49828	2.36387	2.62844	2.62353	2.77147	4.47544	5.00972	3.04336	3.02271	3.91557	5.02642	2.08127	3.26295	2.8458	3.66804	5.6448	2.85522	3.22698	2.89637	4.3939	3.12735	2.89637	2.69526	3.20535	5.29179	3.53139	2.98302	3.49646	2.92476	3.77273	3.33746	2.86509	3.66675	3.05328	2.62353	2.80393	2.75868	5.22688	5.00972	3.69075	3.14766	2.84734	2.0595	4.0499
AGAP4	1.47492	1.08154	1.29084	1.06257	1.25773	1.0308	0.95014	1.27562	0.732233	0.913765	0.747636	0.655878	1.21304	0.975486	1.19964	0.820931	0.418674	0.676516	0.536134	0.322789	0.726054	1.04689	1.25393	0.749293	0.455211	1.34366	0.786749	0.757143	0.881115	0.905618	1.32614	1.01837	1.00556	1.20142	1.11079	1.45245	1.25578	1.36844	0.813727	0.643375	0.592689	2.0717	0.845696	0.619702	0.702771	0.980545	0.75037	1.14187	0.907744
AGAP5	0.817862	0.849982	1.01182	0.893445	0.894855	1.48132	0.719499	0.704219	0.472811	0.560361	1.0064	0.358193	1.06315	0.843871	0.737269	0.73961	0.80885	0.870763	0.74875	0.671603	0.800719	1.00798	1.07366	0.829898	0.625451	0.979731	1.03927	0.713565	0.88167	0.4447	0.63175	1.02368	1.0148	1.11985	1.01398	1.35756	1.08323	1.02766	0.715708	0.520914	0.476742	1.94871	0.814607	0.613369	0.696348	0.942665	0.799006	0.803634	0.689883
AGAP6	0.882804	0.89294	1.17922	1.04398	0.964144	0.786541	1.4103	1.19964	0.702771	0.807303	0.889514	0.218333	1.04482	1.22824	1.0829	1.3376	0.579332	1.0145	1.1036	0.514444	0.686952	1.06944	0.902726	1.00331	0.467686	1.07449	0.871081	1.09422	1.18855	0.605115	1.23446	1.07104	0.963859	1.24733	1.01653	1.26153	1.13922	1.06392	1.01653	0.654391	0.758257	2.14501	1.16506	0.600408	0.753142	1.01731	0.90352	0.914272	0.9591
AGAP7P	1.8377	1.54369	1.59285	1.52407	1.69767	1.45908	1.93291	1.33274	1.57306	0.989041	1.37527	0.727425	1.78821	1.09042	1.60804	0.870167	3.33813	1.08881	1.11057	2.50588	1.33172	1.47585	1.4844	1.22399	1.61757	1.95236	1.88034	0.933705	1.77525	1.18444	1.38114	1.35756	1.61455	2.15206	1.45881	2.48144	1.57038	1.72149	1.21304	1.04663	0.868412	4.02396	1.35346	1.09743	1.10388	1.35947	1.11132	1.41545	1.18855
AGAP9	1.50533	0.5523	2.0717	0.904317	1.5046	1.36545	0.916368	1.8297	0.444056	0.848162	1.23947	-0.0357004	1.45849	1.17433	1.23664	1.28769	0.614768	0.926324	0.465212	0.41137	0.968537	1.10414	1.8381	1.45637	0.976028	1.75574	2.06395	0.92131	1.17178	0.610309	0.750578	0.931354	1.35678	1.23421	1.69726	1.73227	1.601	1.41647	0.990225	0.764908	0.537565	3.38345	0.756857	0.729012	0.765476	0.872146	0.868412	1.05104	0.824069
AGBL5	5.84028	5.65417	4.94114	5.57312	5.28397	6.2959	5.65249	5.26887	5.96168	5.93798	5.91936	6.42576	5.34981	5.03515	4.55272	4.97839	11.6645	5.28397	4.82085	5.53866	4.75092	5.08602	5.56766	5.20851	5.39028	5.615	5.91323	5.36103	5.13128	6.60896	5.31225	4.47474	5.13235	5.52353	5.79252	4.9592	3.72557	5.59868	5.1636	8.449	6.2131	6.92635	4.74315	7.8373	5.16863	6.5972	5.2166	6.19439	6.11026
AGER	1.3658	1.85116	1.54661	1.95063	1.6243	1.66892	1.56108	1.67686	2.48274	2.88332	1.25978	2.83851	1.66358	1.46895	1.44972	3.10398	2.43791	1.83158	2.32961	2.98704	6.08335	1.62262	1.79264	1.59212	1.74183	2.29738	1.93629	2.42106	1.50791	1.3736	1.54334	1.92738	2.77091	2.19849	2.09233	2.26177	2.16999	2.5006	2.19462	0.852644	1.44732	2.82237	2.89595	0.878485	1.1609	2.63076	2.66441	1.37437	1.97239
AGFG1	3.93714	3.38608	3.62501	3.95092	3.85923	2.77256	3.47246	3.07232	2.80457	2.62599	2.99886	2.34431	3.232	3.77342	4.7373	3.48623	1.78853	3.46686	3.50281	2.5948	4.01077	3.86697	3.73587	3.6915	3.23619	3.52294	3.91334	3.46594	3.9912	3.0586	3.13979	4.17533	3.66609	2.36034	2.83367	3.11136	3.39873	3.17332	3.75269	3.37382	3.27218	5.72962	4.36746	3.93007	4.08955	2.91962	3.5193	3.42908	4.70166
AGFG2	7.5371	6.84966	8.10991	7.28374	6.47941	9.07825	5.94281	6.42396	8.14342	7.89028	5.26101	5.42183	4.03217	3.55109	1.38921	4.19327	5.3864	3.17437	2.46689	4.85132	2.93128	3.79575	5.61652	5.44205	4.50958	5.11944	3.28674	3.90939	4.41298	4.83028	4.87923	3.29124	6.13937	7.84659	5.90802	5.90542	6.28008	7.06878	3.50924	5.50541	4.02252	2.75116	1.75862	5.16993	3.4346	4.88498	6.48946	13.6248	2.1696
AGGF1	4.78118	4.84779	5.10486	6.01988	6.08497	4.32617	5.18343	4.89723	5.23849	4.02252	3.96997	5.07039	4.68471	4.86035	5.60472	4.4255	4.48441	4.91149	4.94748	4.98062	4.18101	5.44205	5.02642	5.46641	4.61829	5.48279	5.22351	4.95493	5.4015	5.07172	4.53603	5.81742	5.34144	5.93497	4.43571	4.54318	4.90376	4.68066	4.57372	6.86751	4.90155	4.429	5.60604	6.18421	4.86924	6.16857	5.6968	5.87131	4.85688
AGK	3.15867	3.43202	3.3617	4.47289	4.09746	2.0224	3.67033	3.88207	2.16432	2.73657	2.76513	1.27593	2.30923	3.08891	2.69419	1.8426	1.60688	2.06395	3.07692	2.02418	2.30971	3.73587	4.6967	4.40121	2.67081	5.01418	3.9402	5.12734	2.5006	2.10581	2.42299	3.3451	2.90056	4.10273	3.17649	3.66244	3.48839	3.45883	2.27901	2.53719	2.06159	9.59751	1.75324	2.93128	2.79497	3.63119	2.9168	2.84464	1.80835
AGL	3.93157	3.49042	3.70078	4.07646	4.36568	3.02821	3.76333	2.70521	2.98704	3.45068	3.53884	2.23268	2.95978	3.44175	3.46525	2.2332	2.21063	3.04725	3.03905	3.56701	2.45167	3.8978	4.3219	5.08804	4.32096	4.20837	3.38345	2.69567	3.73352	2.9083	2.86558	3.26939	3.77784	4.15771	3.57203	4.12938	5.87496	3.77631	4.17691	2.77862	2.6492	1.59181	3.49943	3.53357	4.20295	4.1093	3.89963	4.42308	1.75396
AGMAT	5.0056	3.89461	4.05297	3.86622	5.7371	5.50429	2.11631	3.55109	5.53465	4.34195	2.51559	8.11864	5.88401	4.53919	1.39342	5.32688	6.17332	3.41222	2.43347	3.74962	2.54724	4.56209	2.20377	3.45127	4.12615	1.6446	1.01594	1.39918	5.34479	5.70699	5.35375	4.63221	4.56209	2.41273	2.21023	2.5225	2.72494	2.05777	4.71141	5.43644	4.25975	1.09768	3.73654	3.87752	4.5312	2.85777	5.78494	8.44408	8.3901
AGO1	2.21102	2.32142	2.09955	2.58468	2.21879	1.75758	2.01059	2.14088	2.10732	2.12982	1.63442	1.68616	1.79895	1.83201	1.93141	2.01282	1.8063	1.98356	1.83617	1.45211	1.2149	1.82773	2.43157	2.02592	1.92066	1.97577	2.14671	1.66516	2.32792	1.0321	1.33653	1.67624	1.6425	1.95314	1.66728	2.11077	2.02076	1.67221	1.21189	1.53888	1.4361	2.12097	1.47707	2.43245	2.56504	2.62793	2.73463	3.24003	2.48953
AGO2	1.79484	1.79171	1.62322	2.09426	2.03252	1.74291	1.97111	1.9437	1.62725	1.65322	2.11669	1.63623	2.64282	2.95009	3.05766	3.02531	0.958265	2.58164	2.92374	1.67516	2.60619	2.42299	2.25022	2.2332	2.15293	1.90644	2.1042	2.65273	2.80138	1.62187	2.23498	2.75286	2.2912	1.74624	1.93384	2.52743	2.54018	2.13957	2.80924	1.18386	1.84458	2.44344	2.61067	1.96949	3.06326	2.16515	2.21326	2.28941	2.79826
AGO3	0.846518	0.901118	0.793693	0.931591	1.0148	0.736801	0.923119	0.67726	0.523347	0.580961	0.663632	0.560952	0.547704	0.903784	1.55521	0.858332	0.440932	0.88367	0.636289	0.325994	0.592689	1.00774	1.0308	0.90455	0.691832	1.03687	1.35653	0.996071	0.939977	0.515525	0.686714	0.844716	0.818483	0.890633	0.778781	0.945528	0.909745	0.838928	0.734338	0.710581	0.598453	1.15718	1.12506	0.749009	0.856546	1.03538	0.887787	1.13708	0.926908
AGO4	2.26391	2.72872	2.08483	2.88513	2.21379	1.75574	2.52946	1.96515	1.72399	2.0388	2.50012	1.8811	1.29839	2.58624	2.84734	1.74328	2.02337	2.21493	2.50322	2.33151	2.44471	2.18293	3.63917	2.76561	2.61957	3.00161	2.97683	2.17441	2.14216	1.70176	1.9033	1.76872	2.2369	2.99176	2.40197	2.73566	2.28483	2.26433	1.55129	1.5089	1.54488	5.04284	1.92655	2.64504	2.52743	2.83318	2.31253	2.43245	2.2432
AGPAT1	6.97534	6.89531	6.19894	7.09484	6.36595	7.31205	6.67094	6.73768	8.47815	7.16504	7.66209	9.71352	7.11324	6.62534	8.10606	7.03346	6.26748	8.14813	6.99007	6.91272	7.03346	6.69628	5.60472	6.27738	7.05739	7.22866	7.09836	7.77569	6.06149	9.32999	7.53504	7.15035	7.69478	7.33177	6.78034	7.04854	7.49011	5.3963	6.7199	8.01124	5.52068	9.09621	7.74729	9.15585	7.23236	8.90695	7.89028	7.20997	8.79795
AGPAT2	28.4877	26.5555	33.1429	23.1353	23.4989	32.6479	25.1104	24.9583	39.7767	33.1833	28.3399	48.2378	36.3603	20.3961	15.3046	31.9231	34.8174	28.4877	32.0157	44.6072	48.9808	17.0688	20.0295	20.6099	28.4589	21.7679	19.8969	19.3203	27.5544	35.0335	28.7473	24.9583	26.9391	29.5118	31.7737	35.1088	19.7006	46.4255	26.7046	24.3942	35.4688	17.5502	31.7371	21.1953	29.435	22.4896	20.2398	44.0039	25.2407
AGPAT3	5.5798	5.14972	5.99738	5.20596	4.79048	5.66367	5.43433	5.22001	6.10057	5.47307	5.53102	5.43758	4.81645	4.09159	4.29265	4.78944	4.17313	4.6476	5.1378	5.26425	5.57558	4.20122	4.78778	4.32894	5.1282	4.9136	4.24166	4.86396	5.88276	6.11166	5.23039	4.62273	4.58196	5.88169	5.11023	7.03157	5.57852	4.86296	4.42308	5.08503	3.81476	5.84162	3.40422	6.0533	6.11668	6.18564	6.01153	6.79058	4.78226
AGPAT4	0.769297	0.571166	0.722539	0.559162	0.652151	0.431699	1.0321	0.590942	0.863229	1.10512	0.838928	1.33427	1.55349	1.23231	2.20977	1.52963	2.15561	1.12158	2.24856	0.728429	1.35441	0.964934	0.737508	0.989932	0.880617	0.607875	0.777958	0.954871	0.915021	0.594449	1.19782	0.679002	1.6872	0.381901	0.437882	0.785851	1.27448	1.10533	2.34622	0.777473	1.54619	0.622658	2.02195	0.738547	1.44128	0.436286	1.18682	0.289693	1.45177
AGPAT5	3.89311	3.58517	4.47544	4.93275	5.2778	4.45533	4.00073	3.54626	4.16144	3.48427	3.7247	3.9503	3.81476	3.98974	3.34949	3.89376	3.22941	4.41391	3.62297	3.65041	2.45274	4.73422	4.11979	4.85045	3.78691	3.65636	3.52701	4.81265	5.1378	3.8701	4.01858	4.92124	4.21496	3.08775	3.25338	3.65854	2.89413	3.67762	5.22121	3.57782	4.07908	4.74315	4.56387	3.78979	3.9919	3.79191	5.5031	6.62002	7.62052
AGPS	4.93809	4.37443	5.07375	4.87734	4.86707	4.53506	4.96447	4.22438	4.44895	3.95764	4.14498	4.22971	5.41918	5.82673	5.72325	3.95764	2.51757	4.84523	4.594	4.61724	3.21964	6.20036	4.90742	5.53581	4.32281	4.67656	4.71714	4.40949	5.52353	4.25975	4.23425	5.69558	5.34479	4.18016	4.0361	3.4277	5.32546	4.15771	6.9544	5.43882	5.37154	2.40541	5.63576	5.82673	4.46151	3.91936	6.09929	6.78554	5.40249
AGR2	274.741	284.855	345.892	282.625	253.584	303.504	292.052	353.394	299.193	230.523	404.157	479.16	713.433	878.319	437.885	360.342	830.016	713.433	432.764	451.848	320.255	798.131	388.132	894.108	495.757	437.885	189.059	428.752	701.11	451.848	701.11	1060.51	589.708	98.1073	197.536	20.9065	189.059	259.522	664.42	778.004	404.157	2109.33	399.618	485.937	259.522	22.1627	375.061	-58.0392	972.922
AGR3	30.8989	34.4016	33.0806	40.4376	33.2509	32.4342	48.4595	37.6031	35.6345	35.0335	34.55	45.5062	37.8496	44.7355	24.2293	28.6594	61.176	32.3297	39.2976	42.3718	32.0808	47.302	46.802	44.3255	37.5459	48.306	32.3726	43.9324	39.974	43.5026	42.0207	48.4595	43.7875	49.5165	51.4132	35.674	46.4997	53.2318	34.1575	62.1499	44.3255	77.5948	5.12159	50.9005	29.3067	33.4555	22.5092	2.06919	20.1774
AGRN	3.86941	4.39562	4.19958	3.31471	3.03291	6.04914	4.779	5.65682	8.24546	6.04009	8.79045	15.2091	7.21617	5.97654	4.57281	11.1453	2.56504	5.1799	5.8915	8.19091	8.85177	3.55262	3.44106	4.75092	8.55355	5.78051	6.73492	4.58552	6.16587	10.3664	7.13322	4.35928	10.0402	5.9931	6.34617	5.80971	4.11979	9.38628	5.99591	3.0162	4.59565	3.97325	5.03515	8.93573	8.10798	7.90098	6.01988	2.71672	7.55632
AGT	2.28483	1.90788	2.54185	1.82853	2.16691	2.38747	1.90208	2.11119	2.93254	2.48187	4.62095	3.78691	2.76728	5.64753	23.4657	2.97524	1.98111	5.18684	3.16688	2.2587	2.73196	6.59246	2.05548	1.8426	4.18607	2.55261	2.37534	2.98183	3.25091	4.93886	3.30701	6.19894	1.00117	1.91395	1.93537	0.981617	0.804978	4.91776	10.0948	8.80781	4.19676	0.221686	3.67433	3.54818	0.637964	-0.798152	6.575	1.90366	13.6001
AGTPBP1	0.928639	0.903209	1.00981	1.04803	0.967479	0.837267	1.0453	0.94095	0.790431	0.678025	0.785851	0.615322	0.882804	0.892012	1.31118	0.945171	0.771601	1.13163	1.06183	0.631193	1.51497	1.08357	1.06892	0.981362	0.987129	1.07643	1.47833	0.771601	0.936841	0.803099	0.816362	0.983668	1.20059	0.897758	0.897758	0.696871	0.942099	0.741143	1.26888	1.06966	1.01756	1.33995	1.03059	1.4619	1.12339	0.832179	0.916981	1.26084	1.28565
AGTR1	0.00146516	0.0813413	-0.455807	0.548226	-0.503214	0.317558	0.208032	0.3323	0.275308	0.354667	0.204695	1.29994	0.257673	0.266695	0.367389	-0.258872	0.921937	-0.399248	0.244007	0.529636	0.324562	0.474275	0.284865	-0.0976183	-0.115189	-0.0357004	0.654923	0.354667	0.204695	0.232467	0.495537	-0.556577	0.686714	0.259819	1.06813	0.523619	0.675769	0.679188	0.40156	1.37023	0.177362	0.31512	0.470002	-0.125399	0.35169	0.34263	0.501599	0.179923	0.5612
AGTRAP	3.72185	3.35558	3.59475	2.57276	2.85258	3.04546	3.70595	4.6126	4.70937	4.37158	4.97535	12.0569	6.07874	5.52068	6.37367	6.4587	7.73206	7.15408	5.84592	5.12734	14.3619	3.66886	3.02821	3.61676	5.61652	3.65854	6.82798	3.74826	3.52421	5.93798	5.79906	3.43892	6.6772	1.78892	4.58645	3.49646	2.115	4.07908	7.32004	4.88619	8.7506	5.17527	8.95727	5.62649	4.16973	3.39492	3.40971	1.4333	9.30492
AGXT	-0.270177	0.00661222	0.595968	0.152735	-0.200918	-0.763046	0.142259	-0.0247853	0.240888	0.246001	0.607052	2.52525	0.449174	0.663139	-0.172458	0.383098	0.281947	-0.854794	0.223251	0.946565	0.784483	0.11578	0.268465	0.144895	0.778781	-0.834607	0.255284	-0.164126	0.410088	0.379497	0.0386987	-6.65431	1.15	0.124362	0.539696	0.223251	0.136603	0.488871	1.02279	1.18101	0.282444	0.371852	0.407649	0.165282	1.02816	0.165282	0.415335	0.338072	0.517644
AHCTF1	3.23619	2.81021	3.23064	3.50012	3.65636	3.09553	2.94224	2.69036	2.23883	2.42441	2.89479	1.4048	2.53615	3.50349	4.52607	2.64044	1.22703	4.19885	2.61571	2.11631	1.9665	3.98702	4.18202	3.7383	2.63994	3.39549	4.98062	3.17975	3.93588	1.79404	2.66814	3.60183	3.11567	2.56455	3.06861	3.39492	3.54694	2.97524	3.33198	2.33884	2.46314	2.50216	5.37886	3.18572	3.97636	2.62498	3.03974	3.48242	3.56144
AHCTF1P1	1.19758	0.938829	1.34618	1.33389	1.27919	0.935135	1.04742	1.09096	0.807998	0.959866	0.925325	0.517364	0.993481	1.28008	1.67658	1.03297	0.41976	1.54074	1.02766	0.401282	0.793443	1.18297	1.27475	1.16901	1.238	1.32181	1.64876	0.978915	1.55729	0.623429	0.963367	1.14912	1.05499	0.968256	1.10191	1.21753	1.19897	1.09422	1.31246	0.982874	0.993225	0.92507	1.94785	1.17406	1.6122	0.819277	1.09718	1.42977	1.1746
AHCY	8.97904	8.98414	7.26857	7.15737	8.04058	10.2231	7.44432	7.02997	7.37253	8.48502	7.17215	9.58631	11.7079	10.0746	7.29037	11.3804	5.7208	11.5702	8.10606	8.22752	6.83272	8.88367	6.60896	8.60992	8.67378	6.4587	11.7888	8.67378	12.8714	7.88772	9.47577	10.7782	10.6667	6.43491	5.83029	5.23039	4.70076	6.13539	10.2174	9.75482	10.932	9.0413	11.4869	14.1144	8.79795	7.6524	9.11406	9.33449	15.184
AHCYL1	11.8161	12.4421	11.885	13.3345	12.13	12.3122	12.0297	12.2015	11.5372	11.5744	12.4744	14.2132	13.675	13.1161	15.4166	13.7497	17.3961	15.2811	13.5649	12.2065	12.507	13.3285	13.7173	13.3454	13.5417	13.1803	20.2118	12.5876	14.014	13.4014	12.6617	12.6837	13.7377	11.7079	12.2731	13.2192	14.3558	12.3216	13.9934	12.3122	13.261	12.8819	17.5725	15.6493	13.0323	14.8372	13.8347	13.2553	16.1379
AHCYL2	31.3684	24.0136	40.6441	33.6256	38.1414	27.6104	28.4246	29.5775	26.4657	23.2077	23.8507	15.6552	19.9755	16.2797	9.69972	13.6001	13.7679	18.8455	24.9215	23.6156	11.6174	36.2764	31.7059	26.4892	21.7879	24.7998	11.0657	25.3958	21.1661	22.7057	22.1296	16.2869	25.8395	39.3428	35.2557	34.3132	44.2678	30.5126	19.2824	31.5322	12.2925	5.20031	6.72463	15.6422	36.7231	21.644	32.6922	37.0393	1.06615
AHDC1	0.99239	1.29084	0.789729	0.913509	1.05825	1.56966	1.13863	1.15609	1.59137	1.18507	1.7931	1.69767	1.48692	1.82497	1.53175	2.0957	0.727117	1.13626	1.69941	1.58851	0.860138	1.36545	1.10704	1.49127	1.74252	1.78932	1.15454	1.34916	1.47707	2.33105	1.38271	1.13011	1.90092	1.32916	1.2084	1.49776	1.4142	1.81343	1.15454	0.806632	1.26442	1.81618	1.84542	1.62568	1.77172	1.61115	1.31853	1.0366	1.32976
AHI1	2.58532	2.37296	2.24713	2.5588	2.48988	2.02946	2.72659	2.6331	1.61355	1.6366	2.19849	1.49238	2.55703	3.09647	5.32938	1.77605	2.42628	3.0789	2.68621	2.01635	1.38271	3.77784	3.23619	3.31147	2.15458	3.75108	4.56774	3.30222	2.73362	1.83116	2.54226	3.73264	3.16332	2.96792	2.37982	3.65118	2.89787	2.82128	2.25959	2.98704	2.05589	2.83734	3.02587	3.81558	2.56455	2.2783	4.47474	1.68616	2.41623
AHNAK	42.7182	53.804	76.1733	45.5851	44.9535	52.902	47.8153	62.0061	58.1711	45.5062	46.8794	39.8394	63.3361	53.4261	42.3123	56.8493	7.1369	52.5401	69.913	68.8773	26.9391	55.0588	66.5876	72.511	60.5053	68.8773	20.8949	38.1922	59.4262	49.3224	48.3838	45.6656	75.3319	49.3224	60.3867	74.9597	62.0061	62.8764	51.0965	27.4118	26.015	56.6279	69.1846	42.8538	58.375	44.1983	49.4226	29.0706	38.6242
AHR	5.15898	5.57312	5.59121	4.8216	5.66367	4.62587	5.7153	4.67367	4.56685	4.20595	7.54392	6.08335	5.93083	7.9558	19.8349	7.69101	6.71657	11.6	9.34329	5.48407	5.80397	7.37463	6.15332	8.98414	5.82387	7.05427	6.25963	9.36848	8.27319	5.77933	6.25004	9.40151	5.23849	4.44155	5.43558	5.95432	6.9345	4.95493	6.8447	1.78753	6.17828	12.0297	14.2132	9.10637	9.23627	6.33351	8.19935	3.6922	11.0068
AHRR	0.548226	0.930851	1.02148	1.66794	0.95014	0.880617	0.816896	1.13286	0.889745	0.684546	1.0271	0.352843	0.893933	0.472581	0.756331	0.60352	1.05266	0.882171	1.52276	0.92221	1.09042	0.442014	0.510692	0.495863	0.0509823	0.73593	0.290666	0.617757	1.54437	0.651898	0.775398	0.445396	1.20322	1.10191	0.656871	0.928432	0.694637	0.867266	1.02208	0.91114	0.604879	0.777227	2.12056	0.391512	1.07449	0.448155	0.462274	0.933705	0.629135
AHSA1	26.6269	24.7998	20.8231	24.8383	27.0441	26.1547	27.6104	21.5107	23.1145	20.5205	22.8924	21.925	31.8804	22.5958	25.2642	27.9803	28.4589	33.9081	18.9431	22.5958	28.4246	27.6345	23.4069	24.2523	23.3652	24.7174	22.076	27.0441	34.6404	25.5344	27.5544	32.9192	21.1486	27.7926	21.7374	20.4228	24.4412	24.8549	31.9797	27.1881	30.7199	26.9891	39.4089	21.2078	17.3452	28.5151	23.3652	21.708	35.9781
AHSA2P	10.2988	11.9818	9.06781	11.8116	12.0717	9.2728	11.3287	9.6345	8.41435	9.72423	8.17246	7.26698	6.65544	8.76721	10.1203	10.0402	1.30069	10.2718	7.21783	7.63346	6.28311	10.0589	13.1875	10.3295	6.62869	10.9555	14.9754	9.70863	8.58692	6.2959	7.35871	7.7144	10.4846	17.3961	13.8919	13.1803	9.75482	10.3476	7.88593	4.49674	4.36294	12.0151	8.39249	7.28374	6.63837	10.7855	9.47272	7.4957	8.48269
AIDA	4.37158	4.29607	4.02184	4.58741	5.08503	4.57078	4.16305	4.20381	5.01836	4.21398	5.20729	3.91477	4.70731	6.89367	7.95963	4.47738	2.86464	6.16587	4.85578	4.35245	4.52157	5.82891	4.38436	5.64355	4.91568	4.63816	6.12693	4.76183	7.22543	4.82905	3.98974	6.23493	4.21926	3.25848	4.26693	3.93779	4.26243	3.93588	5.06625	4.35597	5.74426	6.10197	9.89252	5.99591	3.98777	5.29309	4.96341	4.76753	8.97389
AIF1	14.5144	11.5331	9.65744	6.43671	9.69656	12.0622	6.76179	8.84458	9.11134	9.50032	21.8641	31.471	16.5163	13.4719	20.337	8.42393	32.5008	18.1762	25.3529	20.0764	31.7737	7.40104	8.98684	16.7382	12.2925	5.19429	6.15796	15.7059	24.645	17.8916	14.0004	20.3663	11.1781	14.2132	12.7696	8.50058	12.5123	10.8493	27.2747	5.63061	26.4892	8.25731	28.7779	11.3676	10.5367	11.0426	17.1174	9.23627	15.5815
AIF1L	0.825418	0.893445	0.925607	0.494041	0.637343	0.939977	0.656871	0.53061	0.812676	0.578844	1.90487	1.44793	1.28063	0.64624	3.01209	1.56038	5.24737	2.01712	0.318964	0.617757	0.639125	1.00021	0.802125	1.31427	0.608513	1.16538	1.73754	0.597495	1.21753	1.56592	0.965828	0.906676	1.22797	0.201714	0.74875	0.626872	0.505435	0.490219	1.36004	0.550706	0.906483	0.74875	4.33863	0.812676	0.593894	1.35033	1.3132	0.55439	3.55935
AIFM1	11.2898	9.48265	12.1115	10.0498	10.7975	10.1703	7.99263	8.70237	9.62102	8.52321	9.45519	11.4125	9.34029	9.70601	7.33177	7.73929	11.3144	10.149	9.40684	8.65153	7.67959	11.1935	8.629	11.6298	9.07825	8.94389	10.21	7.54838	10.7606	9.12182	8.54904	10.7446	13.2332	8.42774	8.92311	6.30578	11.8072	7.52394	11.3287	13.757	10.3412	8.74291	8.67378	5.90929	10.1354	7.74913	10.4257	14.9826	11.1742
AIFM2	4.55789	4.21579	5.96459	4.0499	3.69984	6.26748	2.60078	3.37267	4.76952	4.25463	4.11083	3.71232	5.25237	4.6476	4.30349	6.22251	10.89	5.93948	3.76795	5.24309	4.85864	5.5031	3.53579	4.28245	5.3199	3.88718	2.24494	2.64652	4.14223	5.16112	4.5998	3.92315	7.45063	3.8237	3.88872	3.08421	3.67369	4.21579	6.37813	6.42102	4.90056	1.82927	7.03479	4.67463	5.70973	2.09695	2.46848	5.97654	6.14558
AIFM3	21.4684	19.8349	12.8819	14.0651	14.0219	32.7268	16.4773	15.4736	24.5734	21.4506	12.8482	10.9675	9.47878	6.57337	2.46531	6.73319	7.63963	4.22085	7.20121	11.5744	4.61454	5.19027	15.4166	9.47878	9.83408	11.3238	2.5006	11.182	5.89845	12.6293	11.721	4.38772	13.4783	24.0558	17.7463	22.333	20.3961	19.4686	9.42589	8.74056	5.90375	-0.0172211	0.111201	5.94831	11.0179	21.2928	12.6183	18.8227	0.512716
AIG1	1.22824	1.28348	1.10533	1.31544	1.18444	1.13039	1.08213	1.00583	1.13801	1.29519	0.964426	1.27392	1.18444	0.879029	1.08707	0.88167	1.36906	1.05604	0.875618	1.24757	1.21724	1.09612	0.92034	1.13765	1.39172	1.14874	1.64613	1.26541	1.01675	1.28714	1.22187	0.955149	1.16	1.06392	1.22882	0.799006	1.39883	1.05663	1.32916	2.11669	1.33995	1.16506	1.049	1.21276	0.997454	1.29902	0.875071	2.06874	1.40144
AIM2	0.0776819	0.457122	-1.00779	0.462274	0.945783	0.0474556	-0.0247853	0.550399	0.288783	0.509165	0.490977	0.374231	0.420355	0.656871	1.19573	0.318649	0.865394	0.503046	0.385113	0.269958	1.66629	0.182103	0.238409	0.398106	0.377266	-1.11486	0.237116	-0.227384	0.565202	0.150888	0.742069	0.480262	0.285325	0.271274	0.257087	0.417961	0.410088	0.376567	0.98528	0.503306	1.44398	0.507517	0.98658	0.642605	0.242852	0.132503	1.14798	0.598003	0.758997
AIMP1	5.15821	5.25362	4.67206	4.86707	4.95059	5.12159	5.44096	4.97622	5.11421	5.31446	5.28173	4.7737	5.14195	4.88256	4.83276	4.32096	3.0385	4.78226	4.57372	4.02712	4.06553	5.95432	4.64471	4.95601	4.7655	5.20165	5.58471	4.9734	4.99586	4.5496	4.65947	5.44593	5.1303	5.93661	4.6869	4.90742	4.66142	5.2873	5.79486	5.41681	6.56105	5.19027	5.3574	4.21281	3.81066	4.83276	4.47289	5.23849	6.15207
AIMP2	4.40475	3.86697	4.72458	4.4509	4.20595	4.90947	4.62935	3.51711	4.45267	4.73941	4.14934	5.18098	5.62949	4.77143	4.79453	4.38879	4.39476	3.96047	3.83392	5.07475	3.22885	5.44593	4.43957	4.72458	4.33934	4.46802	4.39663	3.84139	5.00867	3.57124	3.94328	5.0916	5.04284	4.17943	4.97622	4.08868	4.46351	2.99269	5.8002	5.83435	6.4451	2.66088	5.28633	4.07124	4.27773	3.81937	3.61076	6.98812	5.5335
AIP	7.11708	7.0589	5.69182	5.52873	6.30844	7.85538	7.17946	6.05173	8.68325	6.71477	6.54483	11.7038	5.38893	6.4423	7.03647	6.59903	3.15231	6.84781	5.9931	8.85177	8.07425	5.18908	6.21662	4.66532	6.79966	6.36476	5.62363	6.65885	6.88191	8.45624	8.12827	7.22704	5.04503	7.81687	7.40104	7.0589	6.52752	6.24566	6.38269	8.23738	7.15408	9.91086	10.3806	5.89308	3.68714	7.47865	5.50798	7.54234	6.63968
AJM1	1.551	0.91452	0.845978	0.735382	0.627185	0.964934	0.59575	0.799995	1.07048	1.10779	0.912124	1.57274	0.598675	0.542293	0.20564	0.297264	0.299048	0.560952	0.563585	0.508879	-1.1771	0.5862	0.807097	0.823249	0.500641	0.437882	0.216116	0.779799	0.97779	3.1549	1.3096	0.598003	0.686303	1.02368	1.19616	1.12763	1.10655	1.24506	0.338475	0.885266	0.327894	0.531699	0.643375	0.500445	0.73281	1.27891	0.809699	1.11565	0.537257
AJUBA	0.350077	0.529059	0.206573	0.329533	0.290157	0.428663	0.33286	0.396797	0.601475	0.497201	0.826955	0.552584	0.663632	0.592689	0.522994	1.42152	3.0627	0.465536	0.707284	0.590942	0.845696	0.29179	0.289157	0.355939	0.873611	0.454067	2.33884	0.44125	0.575539	1.07302	0.658183	0.416992	0.399321	0.398747	0.634072	0.389139	0.259468	0.274519	0.522994	0.368112	1.18886	0.768721	1.5785	1.05825	0.538828	1.03713	0.540396	0.565458	1.72217
AK1	9.34329	16.9916	17.0311	14.3919	10.9127	15.3227	20.9484	32.0459	15.3756	16.8137	30.4886	23.2248	22.6731	23.7832	6.45356	16.7382	16.132	11.7838	25.1979	50.9005	10.2781	20.4228	17.7004	17.0798	24.761	26.5113	6.31199	14.8169	16.7678	37.7946	23.9353	16.5246	28.6319	26.5555	36.4359	28.256	23.3145	42.9165	14.6897	15.7904	12.9018	2.36742	11.7038	15.243	24.2293	23.2471	27.3625	0.350077	3.66176
AK2	12.1071	10.3551	10.1143	11.2332	11.2857	10.9476	10.5138	10.4684	10.602	10.1741	9.0357	10.4151	10.0948	10.1203	8.17246	9.23035	11.9964	9.47577	9.00211	9.11713	10.2371	10.2625	9.21311	9.77293	9.42891	9.60015	11.1545	9.21897	9.97396	9.97396	10.452	10.5984	10.6097	12.1071	10.838	8.77543	11.8885	9.63754	11.5096	10.5413	11.5331	12.9018	8.49813	7.09682	8.22044	10.0948	9.351	13.5564	11.258
AK3	11.8751	12.1831	10.3738	16.1379	14.508	13.7243	12.1699	12.1498	10.2988	12.3608	9.84611	10.0979	9.01885	9.67701	8.68325	9.11134	7.47678	9.92643	9.6345	11.1453	8.78551	9.74546	10.9005	10.0626	9.69656	10.8051	12.1019	9.43363	10.1143	10.0082	9.31873	8.94922	13.6001	10.6982	12.7262	15.144	9.73981	11.0388	8.86113	15.4323	7.39545	8.8688	8.87416	10.3893	10.569	8.41435	13.2776	18.9663	6.90752
AK4	1.64995	2.41375	2.08958	1.98902	2.07471	2.00935	2.18613	2.36579	2.14583	1.91068	2.01591	2.17754	2.40197	2.54327	1.15688	1.98014	3.22231	2.0739	1.81583	2.62055	2.56319	2.88387	1.80373	2.89413	2.93193	2.04327	1.75795	1.85786	2.63076	2.60444	2.06728	2.03522	1.94728	0.886547	2.06089	1.57038	2.23642	2.82362	2.39296	2.22227	1.35817	4.28671	2.1811	1.85569	2.9554	3.39873	2.58468	3.15601	2.51507
AK6	6.15634	4.01581	4.40544	4.9249	5.07576	4.08676	5.24195	4.36664	4.25383	3.67689	5.4585	4.07827	4.84429	4.24695	4.96626	3.93862	3.36874	4.0671	4.95388	3.76038	4.72235	5.28633	4.59888	4.77143	3.80552	4.14576	4.53404	4.63485	6.06898	4.429	5.76264	6.29315	5.22121	4.32783	4.81265	3.57627	4.19161	5.42925	6.32043	6.1627	7.14679	4.55035	7.27356	3.42558	3.1682	3.80721	4.30852	4.32281	5.55786
AK7	0.894183	0.452538	0.854127	0.614189	0.618241	0.997454	0.603059	0.356273	0.940199	0.503046	0.952323	1.66629	1.00331	0.602769	0.165282	0.607314	2.08048	0.599621	0.589349	1.07566	0.740909	0.794233	0.799456	0.548709	0.756666	0.36132	0.824069	0.686714	0.743711	0.404096	0.44626	0.422799	0.787594	0.55011	0.95014	0.188931	0.345041	0.538037	1.28459	1.72149	1.46823	0.869199	0.489164	1.21416	1.50361	0.423141	0.437544	1.22937	0.377737
AKAP1	20.6513	21.5767	18.3413	20.8077	18.4805	23.1145	20.4516	19.7437	21.309	20.4358	16.593	17.9525	16.3039	13.7243	9.13046	15.0695	14.5653	13.8615	13.2007	19.0143	10.4289	17.2193	20.5645	17.2587	17.9403	19.0267	11.6335	16.9916	15.5488	19.2402	15.243	14.7802	16.6557	24.8549	17.3961	26.2988	19.1557	20.1194	12.614	12.3077	13.9665	18.9663	6.45228	19.788	17.6903	24.1839	19.4822	27.9322	13.4719
AKAP10	4.52352	4.31575	4.93275	5.18343	5.1303	3.65211	4.96141	3.89163	3.37183	3.9919	4.54848	3.07752	3.6356	4.3577	5.7208	3.82616	5.68108	3.96997	4.14639	3.79065	3.74629	5.22001	5.24861	4.85951	3.56223	5.43644	5.48279	4.51774	4.08239	2.92421	3.91241	4.45178	4.57372	4.51678	3.89011	4.52529	5.20395	4.59766	3.81145	4.6271	3.90784	6.07599	5.18908	4.18457	4.38596	4.75383	5.33613	4.63395	3.63199
AKAP11	4.00338	4.27026	4.00167	4.61999	5.09517	3.35228	4.32096	4.00576	2.72929	3.33883	3.5921	2.70762	3.31676	4.11401	6.32043	3.06642	1.49238	4.41127	3.79575	3.07631	2.23448	6.05173	4.55878	4.79895	3.57864	5.21755	5.26101	4.15395	4.53719	2.57067	3.44924	4.94114	4.30054	4.85688	3.97724	6.37535	6.13257	4.09818	3.61861	2.60783	2.54925	4.46979	3.81641	4.84048	3.74003	3.40007	4.48631	3.93007	3.87496
AKAP12	1.06813	1.52963	1.35033	1.05743	1.30613	0.980545	1.31729	1.65929	1.04073	1.66859	2.86598	1.38799	1.57344	2.93919	8.64124	4.13631	2.4029	4.13869	1.63248	1.25076	1.8332	2.98482	1.85438	3.10213	1.77525	2.91446	3.60263	2.63694	2.10903	1.03754	1.30407	2.49287	1.44732	1.34684	1.66692	1.47552	1.60688	1.7683	1.35719	0.80539	1.23148	1.28191	7.64804	2.13254	2.70471	2.35579	3.31471	2.11119	4.43571
AKAP13	9.58631	9.44316	13.284	12.5817	11.3144	8.26412	11.1208	10.4058	7.9783	9.13046	8.59478	4.6016	8.86343	10.507	11.8028	8.04684	3.38476	9.28024	11.8116	10.4883	11.4354	9.90166	13.8549	10.9555	9.54943	11.2095	15.6892	12.3608	9.5077	7.0524	9.57548	10.5609	9.73981	10.0561	8.96252	13.7439	11.9681	10.7943	9.59094	7.81914	6.26864	13.9934	8.7734	10.9046	12.2312	9.69427	11.9964	11.4354	8.30933
AKAP17A	4.61829	5.31127	5.52068	4.21744	4.70166	6.575	4.2902	4.88858	5.88276	6.50122	5.77021	5.73996	6.45356	5.06077	2.87732	5.78775	1.002	5.30986	5.94281	6.29452	6.71304	3.63858	4.13111	3.88376	5.078	5.12159	4.1708	5.73204	4.43882	4.9734	5.73881	4.43199	4.81168	6.29452	5.2778	5.65249	4.95195	5.86627	6.12278	3.47887	4.89723	7.15408	5.48051	3.97563	4.45639	4.58939	4.49483	5.00113	5.502
AKAP5	1.97879	2.29868	2.70858	3.27757	1.98231	1.70146	2.99221	2.45989	1.99318	1.56897	1.86259	0.589349	1.29206	2.39389	1.26377	1.12096	0.92747	1.26084	1.89623	1.67686	0.799456	3.19194	2.86598	3.36801	2.06355	2.86701	0.793443	1.76123	1.49995	1.64286	1.88874	2.50117	1.87493	3.05621	2.43838	3.06695	2.14629	3.05501	1.74509	2.74473	1.76509	0.3142	0.578844	3.96997	2.21608	3.02875	3.37337	1.64711	0.588027
AKAP7	1.33137	2.38747	1.88394	1.94623	1.83509	1.24573	2.25598	2.37009	1.13189	2.51315	1.34516	0.556821	1.3537	1.4739	1.25867	0.849023	3.19593	1.09042	1.18356	1.9627	1.12604	1.99961	2.75175	2.61021	1.29485	2.48988	3.30362	1.92605	1.25773	1.14798	1.3247	1.49156	1.97239	2.61169	1.85032	1.98014	1.35678	4.86035	0.822721	2.17441	1.27979	0.514444	1.0064	1.74399	1.53721	2.98183	3.11437	1.6937	0.972864
AKAP8	6.51954	5.74129	4.94632	5.78142	6.55708	9.09825	6.00156	6.50627	7.4387	6.58441	7.98773	5.40997	7.27499	6.3942	5.91547	7.84659	3.08079	5.22121	6.04914	6.70836	5.58142	5.75347	5.89845	6.01153	5.98918	6.3863	6.41269	6.29315	6.38135	5.78494	6.58739	5.63061	6.01428	7.71004	7.37463	7.1388	6.51954	6.70698	6.20873	4.38968	4.84344	6.141	7.04624	5.25979	7.40259	7.21165	6.57821	6.85632	7.43176
AKAP8L	7.36521	9.78196	8.65153	9.08386	8.79795	11.4578	7.80848	10.7417	8.64382	9.49484	9.17265	9.29127	8.46518	6.64865	9.05473	10.8453	7.30795	9.00211	8.60238	9.75794	8.17246	10.5571	9.93684	8.71962	7.92933	10.1992	10.1836	8.84689	8.03864	8.96798	9.11713	7.65003	9.41197	11.1033	10.6747	10.5873	9.83696	11.9859	8.1643	5.92066	7.89915	9.94295	10.5944	8.8688	7.93585	10.7569	8.82292	7.35098	8.75738
AKAP9	15.5488	14.0819	17.0196	19.4088	14.0004	9.40946	15.8823	12.2214	8.60519	9.08843	10.5181	4.2093	7.96157	11.5921	9.07825	6.58607	2.42015	8.4215	10.602	8.37377	3.82762	15.932	21.178	14.0004	10.1903	16.5446	14.0738	11.0891	10.3926	6.32845	9.20779	10.7814	10.7606	14.4201	11.2822	15.3141	19.2678	12.1019	8.41948	10.9978	6.37204	4.43466	4.29351	15.7211	14.8508	16.5163	19.9347	16.6951	3.74406
AKIP1	1.1171	1.15974	1.04718	1.20536	1.17066	1.27593	1.4423	1.11797	1.5328	1.4883	1.59244	1.66242	1.42249	1.18855	1.98751	1.81699	2.74325	1.50533	1.41005	1.27418	1.30122	1.2084	1.12645	1.58681	1.37947	1.18713	1.13983	0.987338	1.44291	1.30553	1.2816	1.36071	1.4566	1.33562	1.16325	1.06014	1.18444	1.16184	1.75619	2.45224	2.23411	2.09193	2.39296	1.31158	0.87475	0.866201	1.09236	1.33727	1.45637
AKIRIN1	8.91729	8.90108	10.3334	11.2095	9.7791	8.25051	9.51432	9.23627	10.0473	8.90695	8.80604	10.6376	9.55229	12.5462	13.0222	9.88327	10.7121	9.61443	10.2411	9.99003	10.1571	11.7741	8.94576	9.82746	10.3973	9.87712	10.3926	9.76078	10.4743	12.8765	12.5123	10.3584	11.9771	8.56296	11.8671	8.24546	14.2001	12.0845	13.0696	10.8051	10.4151	8.56296	13.1941	9.91086	11.258	9.74546	9.23316	6.7199	9.9232
AKIRIN2	5.79611	6.51651	6.74505	7.80206	7.13535	7.22543	6.46848	8.09138	8.11637	6.34495	8.38546	12.0922	9.05673	9.16101	11.1695	9.36848	1.72285	8.27319	12.8257	7.10579	15.7059	6.89924	5.80274	6.8447	8.36351	5.83734	5.27192	10.1323	7.62419	9.10895	10.507	11.5879	7.14047	6.21822	7.54234	6.44893	5.62363	7.66209	12.0845	6.20873	14.537	7.62052	9.86878	7.58352	10.6097	5.66877	8.96029	8.56675	10.0948
AKNA	3.98199	5.51005	3.72895	3.76417	5.67961	4.3437	3.69984	5.08602	3.82616	6.30578	3.96841	5.79611	4.58939	4.32783	4.25212	3.91084	1.97577	3.8406	4.88139	5.08929	7.33708	3.21487	3.95245	3.73093	3.88549	4.27773	2.02076	4.16973	4.40801	3.74826	5.25127	4.29528	3.65356	4.86707	3.37003	5.74554	5.40604	2.92122	4.74604	3.20233	4.77503	4.9136	3.1358	5.69182	4.79244	5.47652	4.85769	4.61173	4.13561
AKR1A1	22.4896	25.6942	24.3942	23.7832	22.4548	23.8785	24.9771	26.201	27.7328	26.4405	30.4584	34.7329	34.0811	25.4376	21.9457	29.8038	36.4359	26.1307	22.4006	24.9771	26.1307	24.1589	25.2903	29.435	26.2458	27.9803	23.656	24.508	25.9299	27.0903	27.4118	30.5372	31.8543	20.1946	27.9803	20.35	19.9755	25.045	31.471	30.0303	34.5987	32.256	23.7368	32.7268	23.4657	27.1316	28.4246	20.8949	30.0563
AKR1B1	4.10526	4.23756	4.85377	3.06597	3.44497	3.95838	3.79065	4.23347	4.02396	4.94341	5.7208	5.25237	5.66877	7.85975	19.4822	9.42063	9.64353	11.7119	4.99812	5.29093	6.73117	4.86035	4.86035	4.33325	3.68653	5.14061	4.88388	5.11421	7.16684	4.45942	4.39301	5.22001	4.24252	3.47959	3.93588	3.54514	5.83153	2.97018	4.88734	5.65417	6.40825	5.14637	21.0223	3.40971	2.03843	2.87976	7.03989	3.87922	10.3584
AKR1B10	27.3855	22.823	50.9005	27.1177	32.175	27.0903	16.3762	14.3472	23.7368	18.5116	13.1452	13.4392	32.4047	12.6564	11.2743	31.4398	24.9012	28.3399	17.9983	16.971	27.2983	15.1291	14.2001	22.739	21.8962	15.932	7.25706	9.66007	18.1327	14.2132	15.5091	47.7459	7.45648	-2.67354	-0.079885	-7.14087	-3.79841	-1.00779	4.82258	11.5049	-3.79841	287.295	10.8415	1.63552	-0.0752163	-12.0889	-5.26574	31.3297	-1.1771
AKR1B15	1.37947	1.51497	3.08822	1.15033	1.43388	1.47258	1.11565	1.02556	1.9879	1.4354	1.55521	3.90711	1.98707	0.843574	0.692375	1.32241	11.5744	1.52625	0.934048	3.44175	3.32479	0.885952	0.672941	1.08323	1.5089	0.905618	1.2067	0.716702	0.973328	1.84677	0.951459	1.6991	0.601159	-0.518508	0.29179	-0.265738	-0.0247853	-0.403024	0.0704218	1.759	-0.399248	21.8355	0.903784	0.327894	8.09E-06	-1.91358	-0.816045	2.22048	0.00661222
AKR1C1	1.80835	1.78624	1.94871	2.20377	1.23172	2.71412	1.2699	1.5559	2.17188	1.56243	2.41465	2.24239	1.56243	1.96104	3.81395	3.58294	7.90403	2.24811	1.52146	2.79303	2.80138	1.43774	3.1614	1.8332	3.11136	1.59953	2.54818	0.829149	1.36545	3.72109	2.14135	1.90399	-0.376822	-0.00203964	0.252507	-0.253184	1.84872	-0.175648	1.07984	2.80973	-0.415616	25.3304	3.35701	0.303099	0.162465	-1.09402	-1.51623	0.0946323	0.761916
AKR1C2	3.29339	3.33461	4.29607	5.25127	3.05907	4.09466	2.52743	3.14601	5.04857	2.82362	3.72263	6.86947	4.49214	2.67778	3.77095	4.89499	9.9966	4.00167	2.88387	6.24094	3.81243	2.88741	3.17437	3.03663	4.64282	3.21547	2.51711	2.56319	2.83791	5.40604	3.32873	4.09256	0.166632	0.568185	1.30711	-0.629725	9.03335	0.595022	1.05266	7.3763	0.0173131	36.7231	0.931092	1.16538	0.936568	-2.81497	-0.990209	0.0541422	0.817629
AKR1C3	26.8713	25.4376	33.9592	39.7767	23.3844	24.53	26.015	21.0518	24.4412	24.375	18.5224	25.175	20.1634	20.9831	11.7257	23.0503	33.548	20.093	21.708	23.4069	21.2424	24.4667	37.9772	27.6609	34.0463	21.0905	22.2315	15.9671	20.6975	31.8804	17.7775	23.8067	6.51954	13.5564	11.5414	1.21358	28.6594	1.68646	12.6506	55.2471	11.621	195.114	-1.34238	18.5335	8.37825	-9.68173	-6.65431	15.5258	26.201
AKR1C4	1.68646	1.34058	2.43347	2.14458	1.54488	2.19182	1.60688	1.50635	1.28008	1.32442	1.15324	3.02699	1.24877	0.8407	1.07246	1.9429	21.8216	1.56243	1.86014	1.30098	2.70006	1.61385	1.91118	1.99149	2.47508	0.823551	0.903209	0.697603	1.15033	1.14564	0.745776	0.996376	0.466835	0.963859	1.07724	0.173364	2.06595	0.337736	1.18627	5.22351	1.09588	13.4083	0.173364	1.33108	1.09286	-0.574307	0.0494496	1.63402	1.91316
AKR7A2	7.83947	9.36533	8.04469	9.84611	7.30201	11.6645	9.70863	8.98414	11.885	9.06521	8.94576	9.79956	6.60896	8.83198	5.87496	9.93988	10.9005	7.23236	7.02577	8.31642	8.63407	8.7506	8.34669	8.99723	9.32687	10.2204	8.59775	8.09305	8.72409	9.69427	7.906	7.8373	11.0929	8.91189	11.4007	7.07849	9.53401	8.45856	9.38628	12.6402	8.09305	11.8751	7.12508	10.9354	9.85612	7.81105	7.73565	6.55352	5.86627
AKR7A2P1	1.85438	0.799701	1.39115	1.37919	1.22482	1.75439	0.631476	-0.172458	1.13922	1.35167	0.702539	-0.143876	1.21358	0.0946323	0.215397	0.39954	0.593894	-0.186383	0.0256755	0.417673	0.368739	0.0541422	0.490457	-0.0139235	0.185193	0.270742	0.385479	0.292923	0.516548	1.62322	0.296499	0.567599	0.623192	0.85988	0.413815	0.421071	0.756857	0.420749	1.06504	1.24684	0.803949	2.30184	0.499395	0.600161	0.587226	0.297637	0.278818	1.06504	0.345437
AKR7A3	9.28024	9.76993	11.8557	12.2166	10.9516	13.7307	7.08561	7.85762	9.56645	9.51065	7.78777	8.65581	11.673	9.42589	2.48671	8.44216	4.62587	10.3253	7.79702	10.1867	12.4977	11.2372	7.90403	10.8152	14.6897	7.00885	10.6708	5.39908	7.57038	7.55016	9.09621	11.1695	11.7888	7.37805	8.10991	4.41127	8.82292	3.31471	11.4578	12.9303	10.8051	36.6756	4.74041	8.37133	9.356	3.66942	4.44682	7.46428	3.1053
AKR7L	3.65636	3.11687	5.10026	4.01581	4.53719	4.25463	2.43313	3.28864	2.03346	5.41918	2.43629	2.43969	2.88129	2.52692	1.29121	3.90557	1.18886	2.75175	2.91845	4.29964	4.13951	6.11026	4.21024	4.04291	6.14824	3.63632	2.68207	2.07602	3.55797	6.38135	4.152	4.93177	3.92089	3.48977	3.26089	2.47805	2.90339	2.80868	4.15527	4.08239	3.64536	13.71	2.18998	3.2218	3.77555	2.58532	2.0388	3.02003	2.32923
AKT1	10.4743	11.213	8.76489	9.13046	8.52321	13.3944	9.12182	11.0021	12.6236	11.7341	12.5182	16.0063	11.5288	9.12427	8.55847	14.537	9.19361	11.431	10.1203	13.9856	11.5459	8.84138	9.00993	9.94619	13.4083	11.2704	10.0561	11.7341	9.92933	13.7173	11.5331	11.7741	11.6298	10.9838	12.2532	12.3546	11.7079	12.5992	12.0106	8.79045	10.0498	11.9511	12.1346	10.3376	11.756	11.5702	11.673	9.45519	13.1803
AKT1S1	5.3199	6.61178	5.47307	5.39284	5.80734	7.99552	5.06935	6.64441	6.69085	7.06526	7.01715	7.83289	7.2863	5.08929	5.66367	8.84689	7.06713	6.50122	7.11708	8.74767	8.62659	5.70973	5.00253	5.65797	6.39276	4.54095	5.71667	6.46176	7.89915	8.11637	7.84659	6.0663	7.26698	6.34133	6.99007	4.47738	7.69101	6.2302	6.94908	8.05359	8.04058	7.11895	8.74056	6.5128	5.92207	5.53215	5.75347	5.63723	7.4387
AKT2	3.48168	4.08767	3.53077	3.56895	3.81937	4	3.77273	3.7383	5.12159	5.26188	4.18843	5.32306	4.12081	4.51391	3.41889	4.9969	3.42838	3.80319	3.476	4.38114	3.74092	3.9402	3.57286	3.6675	4.00518	4.18536	5.55896	4.08339	4.06284	4.37278	4.24363	3.8701	4.65236	4.1671	4.75775	4.61085	4.24252	3.97099	4.32783	3.49258	3.81395	3.86357	4.62273	3.8978	4.72931	4.3461	4.74041	3.8708	4.88858
AKT3	0.761916	1.00331	1.11282	0.925607	1.22335	0.640049	0.900608	0.840977	0.498442	0.703888	1.05209	0.759798	0.881377	1.66692	4.58383	1.68005	0.946886	2.12982	1.14438	0.666882	0.493167	1.73966	1.49719	1.92105	0.859568	1.601	2.46798	1.10959	1.47771	0.487883	0.724059	1.44003	1.02978	0.689132	1.01046	1.11912	1.08499	1.04482	0.919405	0.766025	1.06366	0.989041	3.85437	1.2067	1.30149	1.42346	1.64059	1.12575	2.33203
AKTIP	4.34975	3.56978	4.21837	3.79488	5.12255	4.11979	4.30672	3.68226	3.38673	4.34975	3.99487	3.69984	3.74323	3.5445	3.35228	3.1053	3.82019	3.64981	4.25463	3.58224	2.64282	4.49115	3.82841	4.49309	4.25055	4.25463	4.70076	3.17575	4.52445	3.1028	4.27966	3.46966	5.12255	4.63485	3.97563	4.70731	5.07264	4.05146	3.83232	6.17979	4.47912	4.37158	4.54318	3.26362	3.06201	3.76108	3.74323	3.12386	2.20939
ALAD	8.10606	8.62659	7.32662	8.49202	9.43363	7.51584	9.08386	6.64641	10.1992	11.4798	7.93358	6.9862	6.11482	5.6852	3.54102	5.6968	4.19002	4.01077	5.35375	5.50541	5.03611	6.8837	9.46402	5.2454	6.50627	6.41269	11.0588	5.93948	6.38944	9.29127	6.34133	4.66607	7.27804	11.5138	9.58067	10.6823	9.21897	7.78777	5.01947	6.46667	4.81459	11.6	4.31177	6.25004	3.68947	8.91189	6.78554	7.8926	2.65817
ALAS1	15.5423	13.2007	21.5439	14.7424	14.3025	12.0803	13.2007	12.4061	17.6168	14.4869	14.0572	13.9516	20.1354	13.2134	17.475	15.2567	13.2192	14.931	20.8779	15.3227	23.1353	15.3141	11.5798	16.1788	15.2962	13.365	9.26727	11.7838	12.8908	12.4744	17.3558	15.4401	23.2631	10.4353	21.3255	12.9671	14.8848	14.8645	18.4313	15.2731	20.0139	11.8972	14.0509	14.2948	19.0546	7.32004	12.4898	15.3834	14.6897
ALCAM	2.48221	2.39717	2.65565	2.95819	2.32381	2.55054	3.36801	2.72872	3.29053	2.54185	3.18139	3.33326	4.36482	5.78625	4.78565	3.10213	2.81764	4.52922	3.61076	3.51273	5.56181	4.39726	3.86941	5.34144	4.01225	4.34794	8.1327	3.25795	4.56774	3.61926	3.75435	5.17451	3.9691	2.41465	3.84485	3.03349	2.75762	4.05228	5.33208	3.64618	3.97325	6.37535	6.01839	3.18202	3.82095	2.91226	3.16688	1.94975	6.85632
ALDH16A1	4.47738	4.81845	3.3189	3.45182	3.34363	5.87922	3.80988	5.35979	6.34617	5.01219	4.90376	5.08804	5.42322	2.70006	3.5921	6.59246	5.84726	5.27192	3.8237	5.76427	5.58471	2.25456	3.13193	3.50636	5.03711	1.89269	2.45791	4.11979	4.80724	7.73929	4.92936	3.96997	3.90106	3.12622	3.3937	3.35168	4.31493	3.25848	4.91073	4.86822	4.74719	6.13539	6.418	5.34766	3.74092	3.17787	4.46042	5.12043	7.54838
ALDH18A1	25.6439	22.7227	26.1047	25.9483	23.7368	22.0133	23.0853	20.1946	24.645	21.7879	13.1941	16.5163	14.917	15.6493	10.4289	13.313	14.8702	15.5175	12.695	15.7489	9.64103	16.8229	18.1459	17.486	18.7994	17.5429	16.2331	14.6108	17.0522	17.8583	16.3941	12.2628	17.4526	24.1192	18.0101	30.1128	14.8591	22.8386	11.8116	17.25	11.405	20.3241	7.99263	18.8227	14.7718	19.8018	18.1099	43.3543	13.3944
ALDH1A1	30.2331	31.7371	37.9772	27.9549	32.983	29.2158	30.7199	28.935	25.1979	27.5047	32.0459	30.2331	21.178	23.8507	31.8054	20.3961	47.3869	37.379	18.5002	24.645	26.0601	43.9324	44.3255	35.8421	28.0572	36.7618	87.1184	23.7217	22.7699	26.2674	20.8638	34.55	26.4892	23.4286	20.7146	17.4526	39.8997	18.704	12.6892	30.6063	9.01528	137.044	36.9257	33.0172	14.3398	25.0691	17.3664	37.6493	51.4132
ALDH1A2	0.705011	1.03264	0.872796	0.760069	0.635981	1.03815	0.652151	0.627185	1.28126	0.693661	1.06392	2.24406	1.88151	3.11188	0.69347	0.670045	11.1172	0.623684	8.44408	2.18246	1.82693	1.23421	0.50664	1.39761	2.13293	0.876571	2.01747	0.932661	0.734047	1.01975	1.72009	1.08907	0.161562	-0.690039	3.86464	0.343004	-0.565291	0.324236	4.81265	0.998639	6.76352	0.228022	0.664222	-0.927577	5.48516	0.200946	1.06257	-0.175648	4.00239
ALDH1A3	1.43511	1.00419	1.30991	1.4806	1.17264	0.95014	1.44732	1.6944	0.831304	1.09202	2.38889	1.04955	1.28258	2.46531	4.66806	2.13343	1.83003	2.62353	1.37465	2.14947	1.24082	3.62221	2.44063	3.40834	2.38793	3.19481	2.26527	1.08676	1.82661	2.10695	1.02766	2.6331	2.16432	1.02028	1.15244	0.898717	1.60773	1.84158	1.07619	2.84032	1.22963	1.46633	6.02425	2.97474	2.70858	1.2641	2.03135	1.55156	3.17857
ALDH1A3-AS1	0.7468	0.730001	0.725803	1.01133	0.657911	0.822483	0.81898	0.686952	0.705011	0.618036	0.832179	0.656121	0.53634	0.905385	0.889745	0.729287	1.51403	0.954871	0.60432	0.83651	0.413078	1.08962	1.05235	0.985043	0.663418	0.904317	1.02396	0.737684	0.859568	1.17654	0.677514	0.858564	0.794461	0.86563	0.812445	0.651614	0.870763	0.84278	0.567327	1.28833	0.63771	0.599894	1.69812	1.32442	1.06966	0.869199	0.758476	0.943682	0.980245
ALDH1B1	7.42978	7.27804	4.55151	6.0041	8.75497	7.02416	6.58914	6.77879	8.0203	6.61353	7.11477	7.47865	8.05551	8.20832	7.20689	9.25162	7.94696	8.1327	5.39028	6.9414	4.90947	11.0146	5.2829	8.05901	6.49428	5.45487	6.56105	10.0876	11.44	7.67252	9.78937	9.48265	7.98279	4.03674	5.85817	5.32938	7.02997	5.15252	8.13038	13.1272	10.3182	0.346595	8.61749	4.21024	9.21897	9.67955	7.84187	13.774	12.9407
ALDH1L1	3.32619	1.62811	2.64282	3.30149	4.01493	1.48238	3.56765	2.04619	11.1617	2.75712	2.50794	2.07297	2.90056	5.38161	0.806859	1.13432	7.14679	3.54567	2.80457	2.20207	2.08127	1.91236	2.78962	1.38336	3.3503	3.16013	5.29416	1.87012	1.18966	2.36034	2.94951	3.41833	8.61995	0.130074	4.59216	-0.91161	-0.600444	1.95978	0.107392	3.53077	3.85032	0.151765	0.149346	13.779	5.36766	3.61587	0.832458	10.1051	0.0524851
ALDH1L1-AS1	1.01756	0.230875	2.78253	1.77642	1.19477	0.330185	0.861203	0.206573	1.65322	0.291153	0.073801	1.61715	0.971462	1.41681	0.166632	0.984491	1.40272	0.921641	0.252507	-0.227384	3.66675	1.05879	1.06366	0.598874	0.956853	0.167637	0.304382	0.161562	0.780686	0.285784	0.882512	1.50432	2.71266	0.228565	1.35913	-0.109363	-0.675792	0.834705	0.0846117	0.605398	0.949827	0.267939	0.203066	5.1359	1.81759	1.19024	0.448945	3.86357	0.235952
ALDH1L2	0.764628	0.902268	0.931092	0.67999	0.849982	0.436286	0.598195	0.555413	0.526863	0.490219	0.543546	0.615009	0.804749	0.898192	1.32584	0.737053	3.0581	1.08531	0.421772	0.712603	0.610616	0.620043	0.735382	0.543843	0.340119	1.24082	7.14545	1.13379	0.905385	0.429043	0.658498	0.634641	0.493485	0.647857	0.7638	1.41585	1.59525	0.774397	0.776261	1.61528	0.92131	0.550937	1.70642	0.83322	0.57153	1.1459	0.893933	1.42249	0.888252
ALDH2	15.7821	12.5123	17.9638	16.5246	13.5016	13.4321	11.9258	12.5817	16.8776	14.5308	9.97772	12.7898	15.1513	14.4942	10.6638	13.2064	13.0805	13.7377	16.0436	13.1941	9.74806	11.7426	12.9351	12.6506	17.25	10.8493	8.50527	10.3444	13.8549	12.0297	12.6031	12.0717	14.5506	9.96308	10.0117	10.5181	2.93074	6.86182	14.6541	18.2817	16.9916	30.4886	13.8975	13.4255	14.5024	5.19027	12.3317	23.6362	11.3895
ALDH3A1	1.52108	1.84872	1.63517	1.24733	1.59712	1.64149	1.25135	1.10414	1.93384	1.74798	1.90759	2.91123	1.20944	0.600664	0.624978	2.4565	12.2572	0.883956	1.21697	2.86648	3.22231	0.971462	1.2673	1.28565	1.46932	0.776006	0.815128	1.3712	0.75037	2.2011	1.04275	2.77531	0.286835	-0.0389164	-0.0468927	-0.556577	-1.65944	-0.710427	-0.0752163	0.411748	-0.690039	27.2157	0.0755324	0.102078	-0.0247853	-1.00779	-1.91358	1.65851	0.0934986
ALDH3A2	13.3898	14.0438	14.5144	16.5641	13.6552	10.9396	13.6068	10.4559	11.3628	12.7474	10.9838	10.3738	14.2426	12.0763	11.6812	14.5581	9.337	12.8257	11.2095	10.602	10.3551	15.0916	13.8678	15.1921	12.7523	12.5182	16.665	7.6417	16.3358	9.31873	11.7472	16.7489	13.1687	8.97119	10.6097	9.39466	9.60849	10.0524	11.3366	11.9681	12.1756	40.9681	9.36848	13.0696	11.4168	9.08843	10.1379	21.4684	12.2679
ALDH3B1	2.31484	2.51957	2.19613	2.14054	2.52946	3.17332	2.07679	3.37117	4.73251	2.58012	4.92224	3.36661	4.66607	3.68947	2.47039	5.08401	8.31426	4.10688	3.4499	3.73421	6.81143	3.22231	2.74377	3.32062	5.32688	3.14273	2.23603	2.69144	2.94224	4.84235	2.68512	3.30621	5.69315	1.84382	1.75064	3.26295	1.2149	3.76581	2.46436	4.7685	2.76627	9.13822	2.9106	8.00087	4.35355	1.8063	2.83685	1.21826	3.82019
ALDH4A1	1.18568	0.70783	0.961713	0.88367	0.855114	1.05329	0.615009	0.852388	1.65509	0.808482	1.05879	2.47479	1.68866	1.19616	0.663418	1.70566	1.82537	1.67545	1.39792	1.08907	1.83003	1.34407	0.535903	1.26639	1.78185	0.700379	0.853578	1.25835	1.20486	1.07958	1.38743	1.14763	1.64391	0.208032	0.615823	0.501931	0.68531	0.778535	2.03794	1.44793	1.87865	1.3562	1.75574	1.75027	1.31453	0.700379	1.10749	1.16538	2.73302
ALDH5A1	2.34622	3.11815	2.18339	2.22048	3.38267	2.14894	3.1404	2.82692	2.13741	3.24831	1.65805	1.87688	1.91395	1.38374	0.75573	1.07854	4.82827	1.21098	1.54033	1.92931	1.38475	2.52841	2.92194	1.87614	2.1258	2.3403	3.36725	2.93795	1.04983	2.2436	1.78821	1.59565	1.72861	3.66609	2.71004	3.18017	2.94713	2.98704	1.20461	1.77926	1.52692	1.06257	0.247589	2.31211	2.40779	4.36746	3.51142	4.58076	0.807831
ALDH6A1	3.7471	4.05436	3.03663	3.25552	3.29176	3.34814	3.70461	4.01581	3.22764	3.20817	3.15601	2.45023	2.42054	2.82856	2.28151	1.94785	2.01059	2.20848	1.98014	2.06919	4.14796	3.90035	4.12304	3.54626	2.9046	2.97413	5.66592	3.29176	2.66759	3.77856	2.94762	3.476	2.75592	2.8573	3.69984	3.60326	3.94783	3.30701	2.21926	3.41222	2.37639	3.20012	0.861203	3.73093	5.0538	4.89723	4.85272	6.56872	2.00984
ALDH7A1	5.75216	5.75347	5.06375	5.68648	5.58471	5.61765	4.75775	5.67961	5.6448	4.86396	4.28916	6.35551	4.99484	5.15715	3.54037	4.4509	4.93624	4.29265	3.99694	5.48279	3.65988	5.90929	5.49098	5.94987	5.51805	5.3624	6.79966	4.94851	5.03711	6.42698	4.09408	5.65249	6.62002	5.11685	4.94003	4.97229	3.75949	4.13694	6.34798	7.92513	7.05593	3.50012	3.1028	5.9688	5.5371	6.5909	5.1917	8.83198	4.756
ALDH9A1	16.9916	16.4128	14.5814	14.1854	15.9811	14.4201	15.0054	15.6333	14.7121	15.045	12.7842	15.8118	13.6068	13.675	15.7573	12.8908	29.9674	15.7649	12.7159	14.4272	12.0922	15.4888	17.3215	13.9455	15.3683	15.5091	16.7033	12.1831	14.4714	15.4568	13.3345	15.3227	16.8776	21.1075	19.8018	15.5565	21.8962	16.8311	11.2494	18.6934	16.3562	11.3497	13.8729	14.3619	11.7257	14.9397	11.6381	17.25	12.3371
ALDOA	52.1548	51.0965	51.1966	46.7275	47.302	63.0363	44.2678	51.7915	71.1416	60.6286	44.8216	71.5477	71.3366	52.2385	32.1101	58.7626	51.5032	49.8596	71.1416	72.7126	62.7653	41.5755	40.1348	54.3424	68.5298	43.2453	29.9938	42.0681	57.6991	68.3461	59.7813	41.0336	63.9688	54.9321	61.568	47.0377	53.2318	71.1416	63.9688	47.6549	69.3601	23.6787	46.9663	38.5151	71.5477	45.7401	45.2548	50.8185	57.4484
ALDOB	3.18017	2.20617	1.34788	1.53245	3.32237	1.59244	4.43276	1.89269	3.59475	1.99667	1.18326	2.01477	3.19791	5.81486	1.09259	3.85846	4.08505	9.05008	1.8223	2.33066	71.3366	1.17821	1.29994	5.23849	19.8616	1.67021	2.13669	1.10749	1.17347	1.89789	2.29546	1.26034	-0.0494661	16.8678	-0.233069	-3.06662	-2.52801	-0.95433	0.0541422	-0.146378	-1.41853	1.73885	0.0509823	51.0115	1.51085	-1.56783	-1.65944	1.30407	15.243
ALDOC	5.24625	3.94461	4.35458	4.20381	4.77065	3.40292	4.17313	6.575	7.06526	5.29179	6.53541	4.58645	5.42659	5.6076	3.11327	5.65797	25.7422	3.67905	5.59121	6.81672	6.81544	5.16606	4.58844	7.55431	6.81544	4.99022	3.68536	2.78805	6.20491	8.39961	4.25055	3.09222	5.39908	5.3436	14.9909	1.17872	8.52321	7.44251	2.441	15.5565	1.95198	8.27497	1.42404	0.926672	11.3416	2.25412	1.403	-0.125399	2.9796
ALG1	2.20292	2.89043	1.86711	2.37925	2.42202	2.60888	2.17702	2.5588	2.67932	2.71266	2.68979	3.70533	3.60808	2.3512	2.33986	2.74377	2.40779	2.59983	2.29248	2.5186	2.18998	2.65664	2.3512	2.05701	2.47389	2.10695	2.36482	2.7622	2.73302	3.02472	3.12869	2.54431	3.0295	2.20377	2.22662	1.85079	2.36156	2.25776	2.91169	3.9919	3.60596	2.81251	2.88632	3.14601	2.78139	2.16066	2.69304	2.09789	3.22698
ALG10	0.496667	0.505435	0.598675	0.620246	0.745202	0.581212	0.516035	0.940712	0.424023	0.704219	0.471921	0.507195	0.37288	0.465848	0.83866	0.34263	0.375616	0.462922	0.478312	0.191918	0.191229	0.640868	0.704725	0.775703	0.475651	0.555413	0.947953	0.520914	0.632249	0.538274	0.49617	0.616965	0.575539	0.702275	0.519811	0.851846	0.635466	0.58503	0.602238	0.612273	0.485861	1.29294	0.657911	0.565792	0.56008	0.640602	0.596234	0.666146	0.57829
ALG10B	0.499018	0.674633	0.436635	0.369709	0.609021	0.650852	0.60091	0.485861	0.407293	0.595545	0.163521	0.533799	0.161562	0.374915	0.601751	0.347704	0.43087	0.333306	0.263276	0.0474556	0.289693	0.74336	0.730001	0.617757	0.359477	0.511551	1.05988	0.274928	0.403419	0.54896	-0.0172211	0.318349	0.508396	0.623957	0.433229	0.711918	0.56608	0.586445	0.444056	0.534071	0.305245	1.52565	0.550937	0.498116	0.445693	0.546666	0.294883	0.764332	0.508646
ALG11	3.38673	2.83206	3.69616	3.35288	3.05391	3.14893	3.08664	2.94876	3.24526	3.03663	3.5328	2.42441	2.81972	3.14766	2.90893	2.90525	0.793693	2.48953	3.17102	2.70858	2.25554	3.30821	3.11005	2.94473	3.21783	3.32555	3.04961	3.1404	2.83851	2.92992	3.42838	3.35168	2.71602	2.93721	3.00811	2.92194	3.55174	3.50568	2.93795	2.55317	2.69252	2.96027	1.78783	3.66111	4.36826	4.3076	4.13951	4.18016	2.68466
ALG12	2.65449	2.65617	2.06395	2.23173	2.21696	2.96433	2.45692	2.76627	2.813	3.00275	3.08536	3.38723	2.61264	2.57327	2.30923	2.62887	3.91397	2.76671	2.62395	2.98951	2.48274	2.51757	2.24579	2.3535	2.76561	2.70318	2.38889	3.13454	2.36482	2.84158	2.8573	2.67353	2.42818	2.88814	2.98762	2.31788	3.19791	2.68886	3.65211	3.37882	2.97018	3.67243	2.55395	2.45084	2.68106	3.21064	2.25412	1.88759	2.5448
ALG13	2.1219	2.57798	1.88963	2.37742	2.52302	1.61177	2.54925	1.98869	2.03086	2.07047	1.58809	0.726309	1.25646	1.74659	2.11022	1.51719	0.57153	1.83116	2.05227	1.46759	1.27538	2.24542	2.68207	2.08958	1.68866	2.64758	2.08435	1.9948	1.49063	1.58777	1.43275	2.07562	1.85827	2.32923	2.47605	2.51358	2.46167	2.25502	1.74291	1.85542	1.8274	3.32757	1.73411	1.46932	1.39314	1.83361	1.78624	1.63814	1.33995
ALG14	1.03849	0.815668	0.936841	0.956566	0.783085	0.785047	0.809357	0.831025	0.930575	0.838193	0.773105	0.667164	0.76269	0.811633	0.702275	0.792989	0.866756	0.639389	1.12604	0.57437	0.667164	0.852644	0.862984	0.912992	0.756041	0.670625	0.936568	0.672164	0.769782	1.21857	0.742297	0.776442	1.02235	0.974303	0.92747	0.539433	0.752073	1.00699	1.26377	2.37397	1.13983	0.671149	0.733416	0.690944	0.87307	0.589084	0.698941	0.981868	0.780392
ALG2	7.26482	6.34321	5.57189	6.23942	6.57658	5.31343	6.16857	6.74688	6.27587	6.08335	7.49976	4.87036	9.28273	8.1643	7.22704	6.11166	7.99816	7.28374	6.89017	6.05767	7.00667	6.45713	6.15207	6.51117	7.45648	5.59472	10.702	5.9405	7.99263	6.84966	7.34064	5.85137	6.07306	6.13803	5.80971	5.8648	5.66993	6.05965	7.57228	7.79349	8.6076	13.1452	7.73929	5.85429	5.54813	6.99443	5.59121	5.56181	9.30011
ALG3	5.07881	5.11226	4.43007	4.24363	4.78013	6.31469	4.14576	4.43199	5.54938	5.61652	4.96753	6.50288	5.58248	5.79611	4.9969	4.62935	16.2869	5.70699	4.53919	4.16065	5.66993	5.6076	3.7792	4.65639	5.64355	4.63221	5.26612	5.04503	6.33798	6.30136	6.41614	6.26277	5.74812	4.4255	4.30672	4.45444	4.25295	4.51051	6.72629	5.72678	6.89197	5.53102	7.88593	6.66902	4.24695	5.29768	5.82387	3.87575	8.88097
ALG5	11.7929	10.8857	11.621	11.4836	9.56645	11.5921	11.0958	10.8453	10.3182	9.67433	8.87648	14.3919	12.0803	12.9838	10.824	8.46797	28.7473	14.1395	10.9127	10.1231	10.2204	14.133	10.7417	12.1498	9.97772	11.1695	22.473	12.1965	11.5665	9.22759	11.5001	12.1019	11.4704	10.1867	8.4215	9.43363	10.3695	11.5173	13.8975	17.5626	15.7124	11.7929	12.4898	13.6608	10.5944	9.09155	12.0246	9.23932	16.7033
ALG6	2.33932	2.06247	1.91939	1.84872	1.77926	1.9775	2.11928	1.78215	2.12009	2.00508	2.08347	3.22286	1.80051	1.74252	1.81842	1.51497	3.13763	1.77342	1.93629	2.0085	1.53963	1.90127	2.14258	2.30685	1.87012	2.11757	1.84458	1.66692	2.19382	2.34969	1.78932	1.72009	1.75653	1.75324	1.75439	1.59712	1.73302	2.47141	2.83106	2.83206	2.86021	2.92992	2.12097	2.05417	1.03687	1.94623	1.62322	3.2042	2.20617
ALG8	4.26693	4.37278	3.10213	3.88935	3.65697	3.7138	3.60868	2.60673	3.71669	4.01858	3.30362	5.85926	3.86697	3.42052	3.76872	2.36694	6.18722	3.45604	2.17612	3.90389	3.42222	4.07483	3.31676	3.55726	3.63858	3.2843	4.33428	3.19404	3.86005	4.28155	3.42558	3.52701	3.47813	2.95864	2.42156	3.38267	2.83555	2.93319	4.14639	6.22581	4.19493	4.35458	4.19078	4.90056	2.37145	4.98178	4.57168	3.4582	4.87734
ALG9	1.62501	1.29575	1.3167	1.58221	1.46247	1.5351	1.35553	1.21697	1.4423	1.15152	1.40835	1.64149	1.40776	0.995146	1.40941	1.40332	2.62201	1.53338	1.36516	1.54437	1.00798	1.53963	1.26603	1.4322	1.47646	1.38209	2.2582	1.48268	1.1969	1.63153	1.25423	1.28565	1.60916	1.38799	1.46895	1.05525	1.25201	1.19452	1.34479	2.48755	1.27952	2.11797	1.99834	1.72009	1.31544	1.56499	1.38405	1.52407	1.62784
ALKAL2	1.59598	0.939115	1.6783	1.37214	1.25393	1.83944	1.00608	1.52146	1.02978	1.07508	0.391512	0.985043	1.23757	1.03687	2.42156	0.951709	2.31657	1.58463	1.34086	2.12097	0.701596	1.66756	0.776442	1.29426	0.706509	1.21416	9.16377	0.940199	1.4103	0.578064	1.32884	1.13163	0.847075	1.88642	1.7744	2.27294	0.832458	1.85749	0.983402	0.400326	0.553623	0.269958	3.81783	4.32006	2.40541	1.08381	0.577084	2.7379	0.292512
ALKBH1	2.07999	1.36484	1.70899	1.50102	1.71087	1.76658	1.62638	1.71221	1.97879	1.48169	1.24006	1.7404	1.45578	1.89308	1.70102	1.23474	4.69542	1.4316	1.61993	1.97417	2.05417	1.72635	1.78255	1.67138	1.4371	2.31057	1.79404	1.47191	2.26345	2.45023	1.28348	1.44694	2.12414	1.98063	1.71796	1.38991	1.85643	1.70935	2.06045	2.22272	1.28008	1.99318	1.90759	1.23474	1.96104	1.97712	1.41719	3.00628	2.35493
ALKBH2	2.85522	4.02317	2.17612	1.28459	2.53302	2.14135	1.68067	2.01785	2.37838	2.65379	3.52819	3.11188	2.29288	1.91273	2.15332	3.82841	3.72109	2.09377	1.92151	1.24448	2.28151	0.955662	1.93384	1.79621	2.051	1.66593	2.47709	2.28533	2.44063	1.92019	2.02812	2.47231	2.47288	2.23366	2.46167	2.46067	1.03815	1.77605	2.81405	2.03425	3.25795	3.72263	3.52559	2.99945	2.06395	1.86333	1.53547	1.19048	3.13395
ALKBH3	3.6675	4.16065	4.10688	4.58645	3.93296	4.38034	3.68794	3.65773	3.56559	3.68166	2.84464	5.83153	3.22542	2.83367	3.58294	2.51957	15.9219	3.09097	3.63199	3.15351	4.48032	4.31024	3.20182	4.08239	3.89163	3.99415	4.83488	3.47887	3.98454	2.85191	3.32479	3.4236	3.73264	4.52607	5.46735	2.84787	3.481	4.13869	3.96305	6.36323	5.20495	3.51392	4.70559	3.77095	3.23456	1.61385	2.4258	4.48355	4.86707
ALKBH4	1.4051	2.02041	1.67021	1.41755	1.67624	1.74766	1.67326	1.89976	3.81145	2.47347	2.08435	3.89086	2.24145	1.37821	1.42404	2.05279	0.343799	1.52663	1.8426	1.46376	2.32961	1.22508	1.1746	1.50361	1.89623	2.12945	1.55837	1.44694	1.51901	3.27678	1.90981	1.13533	2.17188	1.88193	1.99234	1.52625	1.85438	2.09054	1.67061	2.73733	2.27951	2.60619	1.79441	2.00635	1.87649	1.66548	1.049	1.4423	1.47552
ALKBH5	9.67433	9.54943	9.05008	8.78281	8.15047	9.67172	8.85177	7.949	9.98681	9.68894	10.2204	9.05973	10.6141	10.882	11.2898	11.3972	6.32555	9.74546	9.68195	10.1019	10.1741	8.77543	9.41474	8.83683	10.2481	10.1143	12.6506	9.94295	12.1071	10.4188	10.7746	9.93352	7.70025	7.46614	9.21592	9.71099	10.5413	9.10098	7.15408	7.52563	8.87648	9.21897	10.1606	13.7243	12.1547	15.4093	13.0518	11.2448	15.0609
ALKBH6	3.51392	2.0038	2.23551	2.03425	2.18715	3.17575	2.667	3.04835	3.36661	3.33612	3.04088	5.46263	2.36482	2.65273	1.95474	3.45948	1.07396	2.25959	2.22525	3.91702	3.28262	2.81251	2.08751	2.89043	2.43204	1.42571	1.45356	1.52993	1.86175	2.99645	3.0581	2.21023	3.0581	3.18202	3.7098	3.08536	2.51757	3.40766	3.05694	2.54185	2.98824	3.72653	2.85191	1.87649	1.95474	1.81699	2.39676	1.65805	1.92655
ALKBH7	16.1054	15.9065	13.3345	11.9901	13.1581	18.1099	16.2616	12.4421	24.0558	18.8101	13.937	21.1203	11.6897	11.4869	9.31873	15.243	13.8207	11.4538	10.8331	15.1291	15.0054	9.69972	13.5937	11.5001	15.5175	12.1158	14.377	11.5173	10.7639	29.9674	11.5501	10.6708	14.0878	22.4548	21.2258	16.6009	17.1706	20.8949	13.4831	20.3663	15.354	6.80351	6.39276	14.4522	11.7389	15.4816	9.55491	13.4948	5.97043
ALKBH8	1.24627	1.06183	1.01208	1.06447	1.3167	0.950368	1.24603	1.04505	0.967241	1.07854	1.08039	1.07827	1.22362	1.1204	1.84835	0.820579	1.42117	0.890973	0.773412	0.860931	0.485002	1.42601	1.07476	1.14017	1.01133	0.908924	1.13958	1.38271	1.33727	0.72484	1.08213	1.33305	1.17654	1.27219	1.15267	0.83651	1.44532	1.26218	1.01892	0.945783	1.23947	1.08213	1.46694	1.16114	1.05209	1.58403	1.34972	1.5826	1.04554
ALMS1	2.46592	1.79264	2.35493	2.35071	2.19882	1.4619	2.13435	1.78119	0.703888	1.21276	1.34819	0.578567	1.68292	1.76946	3.44646	1.67221	1.3639	2.5186	1.97417	1.37242	0.72484	3.2566	3.21844	3.04034	1.67485	2.89043	5.06077	2.15672	2.62498	0.984267	1.51592	2.73657	2.28446	2.22901	2.10295	2.10381	2.67024	2.17402	2.05373	2.0563	1.70224	2.07203	1.85977	2.33421	2.23778	2.46531	2.17612	2.83003	2.04842
ALOX12	0.945783	0.897758	0.819277	0.765476	0.802906	1.07366	0.904791	0.773105	1.1758	0.872502	1.05934	1.50407	0.650064	0.850557	0.710341	1.02895	1.42784	0.624447	0.691832	0.702076	2.06119	0.68478	0.946886	0.863529	0.77081	0.783272	0.976898	0.763522	0.814607	0.847075	0.716702	0.667962	0.829639	1.35198	1.11797	1.19024	1.03953	0.98886	0.921641	0.679748	0.439845	1.32241	0.767146	1.00608	1.1028	0.982578	0.894183	1.18966	0.657911
ALOX12-AS1	0.661892	0.763522	1.8385	1.51403	1.54207	0.749293	1.00419	0.73281	1.39269	1.08009	1.15382	2.6112	-0.469467	0.859321	0.499395	0.609021	1.77238	1.12339	0.833847	2.16022	2.04925	1.25393	1.1293	0.714254	0.964144	0.915826	1.58188	0.841231	0.803634	0.58503	0.544336	0.91452	0.503879	1.00874	1.48268	0.756041	1.65037	1.43388	0.77666	1.23446	1.01675	1.31853	0.782794	1.07984	1.52063	1.84911	1.10564	1.16423	0.998639
ALOX15B	0.280969	0.223251	-0.206258	-0.968264	0.196517	0.0922911	-0.304657	0.287366	0.334047	0.18743	0.517931	0.376567	-1.02935	1.75694	1.06257	1.66986	1.04632	2.441	-0.393174	0.292143	0.596487	0.228565	0.734558	0.609777	0.705459	0.666882	0.404096	-0.531823	2.72288	-0.0247853	-6.47347	-1.83603	0.969271	0.171002	0.218863	-0.0172211	1.03754	0.209508	2.36579	0.565202	1.61829	0.482501	2.21696	0.390659	0.256477	0.0646783	0.309674	0.290157	0.646896
ALOX5	1.9033	2.02812	1.53721	2.08291	2.67353	2.08876	1.3537	1.91358	2.05016	2.16022	1.73189	1.87454	1.48558	2.06089	1.76509	2.86991	2.71968	2.66759	2.31839	1.39314	9.79956	0.734338	1.238	1.74877	1.72741	1.28287	1.72664	2.49242	1.65355	2.15872	2.36345	1.55969	1.38921	0.99127	2.36387	2.30226	1.56561	0.895935	3.19719	0.845696	5.18098	1.17844	3.3585	1.09042	1.44357	1.68866	1.70642	3.87164	3.14959
ALOX5AP	2.11199	2.24457	2.0595	2.61357	2.24771	2.79172	2.28941	2.09789	2.48716	2.56021	2.40682	3.32757	1.89976	1.75324	1.96732	2.30087	4.56123	3.25795	2.48274	2.0953	17.7463	1.43307	1.50223	1.56281	2.12149	1.66692	3.07301	2.32222	3.37815	2.43578	2.48382	1.75938	2.70668	0.67999	4.15771	2.11459	1.42281	0.661717	3.75815	2.25147	7.10579	5.44205	4.49032	4.10273	1.21164	2.40635	-0.0646194	2.14671	1.3537
[truncated: 15,866 more rows]

## Sheet: Table S8
Table S8: Candidate genes from WGCNA analysis.
ST3GAL5
MAP3K3
ADARB1
ZBTB47
CEBPD
RBPMS
ADAMTS2
IFITM1
NAB2
NRP2
PITPNC1
SEC14L1
FCGR3A
PLOD1
GNAI2
CCDC86
RAB31
CD81
AHR
XPOT
MRAS
ANXA5
CALU
[truncated: 117 more rows]
